# Supplementary material for: Consequences of the discontinuation of the International Protein Index (IPI) database and its substitution by the UniProtKB “complete proteome” sets
Source: Proteomics. 2011 Oct 17;11(22):4434–8. doi: 10.1002/pmic.201100363 (PMC3556690; doi:10.1002/pmic.201100363)
Supplement: Supplementary file 1 [file pmic0011-4434-SD1.zip]

Archive with 6 entries (6 files):
- Pages from 201100363_a.pdf
- supplementary_file_1.xls
- supplementary_file_2.xls
- supplementary_materials_methods.docx
- supp_figure_1.jpg
- supp_figure_2.jpg
