# Supplementary material for: Consequences of the discontinuation of the International Protein Index (IPI) database and its substitution by the UniProtKB “complete proteome” sets
Source: Proteomics. 2011 Oct 17;11(22):4434–8. doi: 10.1002/pmic.201100363 (PMC3556690; doi:10.1002/pmic.201100363)
Supplement: Supplementary file 1 [file pmic0011-4434-SD1.zip › supplementary_file_1.xls]

## Sheet: Lost protein sequences (Human)
accession	lost_sequence_percent	lost_sequence_aa	sequence_length	detectable_aa
IPI00815837	1	72	72	0
IPI00385946	1	124	124	0
IPI01012819	1	67	67	0
IPI00816255	1	20	20	0
IPI00893228	1	21	21	0
IPI00816092	1	20	20	0
IPI00181761	1	12	12	0
IPI00166923	1	85	85	0
IPI00979301	1	33	33	0
IPI00383380	1	52	52	0
IPI00867611	1	47	47	0
IPI00383340	1	43	43	0
IPI00043237	1	124	124	0
IPI01014651	1	22	22	0
IPI01014167	1	32	32	0
IPI00977300	1	10	10	0
IPI00892849	1	7	7	0
IPI00796562	1	24	24	0
IPI00385078	1	78	78	0
IPI00984644	1	125	125	0
IPI00178866	1	45	45	0
IPI00929252	1	222	222	0
IPI00879244	1	47	47	0
IPI00984323	1	35	35	0
IPI00793346	1	41	41	0
IPI00640120	1	78	78	0
IPI00386456	1	54	54	0
IPI01014573	1	14	14	0
IPI00979785	1	53	53	0
IPI00790851	1	63	63	0
IPI00892773	1	41	41	0
IPI00640019	1	28	28	0
IPI00956742	1	18	18	0
IPI00744661	1	57	57	0
IPI00978982	1	20	20	0
IPI00386315	1	51	51	0
IPI00946805	1	28	28	0
IPI01012868	1	14	14	0
IPI00234905	1	171	171	0
IPI00883585	1	92	92	0
IPI00943576	1	46	46	0
IPI01012054	1	12	12	0
IPI01010738	1	19	19	0
IPI00871246	1	22	22	0
IPI00455170	1	100	100	0
IPI00794601	1	64	64	0
IPI01010501	1	24	24	0
IPI00921308	1	71	71	0
IPI00793534	1	108	108	0
IPI01013263	1	25	25	0
IPI00924902	1	38	38	0
IPI00784209	1	94	94	0
IPI01011726	1	21	21	0
IPI00744861	1	109	109	0
IPI00893751	1	38	38	0
IPI01013321	1	18	18	0
IPI00929654	1	63	63	0
IPI00979286	1	105	105	0
IPI00879353	1	94	94	0
IPI00428081	1	88	88	0
IPI00641633	1	68	68	0
IPI00917143	1	18	18	0
IPI00740250	1	55	55	0
IPI00816800	1	9	9	0
IPI00749261	1	82	82	0
IPI00967142	1	16	16	0
IPI00382898	1	146	146	0
IPI00975708	1	76	76	0
IPI00979438	1	60	60	0
IPI00982817	1	54	54	0
IPI00977317	1	55	55	0
IPI01013051	1	7	7	0
IPI00985426	1	79	79	0
IPI00745718	1	127	127	0
IPI00815809	1	20	20	0
IPI00746443	1	21	21	0
IPI00878673	1	25	25	0
IPI01010689	1	102	102	0
IPI01015845	1	30	30	0
IPI00383269	1	167	167	0
IPI00386756	1	25	25	0
IPI00947320	1	17	17	0
IPI00981079	1	67	67	0
IPI00021219	1	62	62	0
IPI00552218	1	21	21	0
IPI00744694	1	28	28	0
IPI00373993	1	27	27	0
IPI00847419	1	105	105	0
IPI01010116	1	24	24	0
IPI00739847	1	62	62	0
IPI00744543	1	127	127	0
IPI00956053	1	94	94	0
IPI00794317	1	30	30	0
IPI00847994	1	44	44	0
IPI00879652	1	22	22	0
IPI00385356	1	20	20	0
IPI00745890	1	100	100	0
IPI00983153	1	58	58	0
IPI01010536	1	15	15	0
IPI00023092	1	154	154	0
IPI00967997	1	53	53	0
IPI00847185	1	82	82	0
IPI01013897	1	51	51	0
IPI00878938	1	20	20	0
IPI00894427	1	7	7	0
IPI00921608	1	175	175	0
IPI00945137	1	38	38	0
IPI00982625	1	6	6	0
IPI00878382	1	40	40	0
IPI00978240	1	48	48	0
IPI00946034	1	128	128	0
IPI00745222	1	35	35	0
IPI00556279	1	104	104	0
IPI00930188	1	27	27	0
IPI00967065	1	7	7	0
IPI00982598	1	57	57	0
IPI00792381	1	59	59	0
IPI00976494	1	7	7	0
IPI00978521	1	183	183	0
IPI00930164	1	22	22	0
IPI00644090	1	20	20	0
IPI00983765	1	53	53	0
IPI00884360	1	58	58	0
IPI00749093	1	73	73	0
IPI00879868	1	48	48	0
IPI00879446	1	15	15	0
IPI01012454	1	23	23	0
IPI00795579	1	97	97	0
IPI00022342	1	8	8	0
IPI00647639	1	23	23	0
IPI00916295	1	38	38	0
IPI00878654	1	55	55	0
IPI00983327	1	38	38	0
IPI01009838	1	23	23	0
IPI00815852	1	58	58	0
IPI00978465	1	67	67	0
IPI00644952	1	62	62	0
IPI00981678	1	6	6	0
IPI00979895	1	61	61	0
IPI00880032	1	146	146	0
IPI00877672	1	16	16	0
IPI00759569	1	92	92	0
IPI00946719	1	29	29	0
IPI00982543	1	41	41	0
IPI01010616	1	39	39	0
IPI00926975	1	55	55	0
IPI01009602	1	16	16	0
IPI01009649	1	44	44	0
IPI00926753	1	26	26	0
IPI00877845	1	107	107	0
IPI00789572	1	30	30	0
IPI00008382	1	133	133	0
IPI00935809	1	62	62	0
IPI00867605	1	47	47	0
IPI00921459	1	43	43	0
IPI00945255	1	46	46	0
IPI00930101	1	45	45	0
IPI00847897	1	56	56	0
IPI00878944	1	18	18	0
IPI00945437	1	26	26	0
IPI00878521	1	37	37	0
IPI00926587	1	21	21	0
IPI00917059	1	187	187	0
IPI00385353	1	13	13	0
IPI00060112	1	68	68	0
IPI00103902	1	153	153	0
IPI01013738	1	8	8	0
IPI00976590	1	126	126	0
IPI00167101	1	29	29	0
IPI00028746	1	36	36	0
IPI00647732	1	32	32	0
IPI00816607	1	46	46	0
IPI00978219	1	59	59	0
IPI00982978	1	47	47	0
IPI00443030	1	195	195	0
IPI00747607	1	66	66	0
IPI00947089	1	25	25	0
IPI00965087	1	36	36	0
IPI00982277	1	39	39	0
IPI00848075	1	86	86	0
IPI00103872	1	48	48	0
IPI00432693	1	104	104	0
IPI00939955	1	72	72	0
IPI00983244	1	160	160	0
IPI00879561	1	13	13	0
IPI00943689	1	74	74	0
IPI00432297	1	159	159	0
IPI00748915	1	145	145	0
IPI00916998	1	20	20	0
IPI00977398	1	57	57	0
IPI00550162	1	112	112	0
IPI00956444	1	32	32	0
IPI00008308	1	171	171	0
IPI01012897	1	26	26	0
IPI00978609	1	49	49	0
IPI00646193	1	77	77	0
IPI00816102	1	65	65	0
IPI00168563	1	132	132	0
IPI00002169	1	122	122	0
IPI00383490	1	38	38	0
IPI00167686	1	133	133	0
IPI00884330	1	104	104	0
IPI00975715	1	128	128	0
IPI00024577	1	123	123	0
IPI00796853	1	70	70	0
IPI00878761	1	49	49	0
IPI00789206	1	52	52	0
IPI00976690	1	68	68	0
IPI00893454	1	9	9	0
IPI00939152	1	12	12	0
IPI01011962	1	17	17	0
IPI00793383	1	91	91	0
IPI00443913	1	161	161	0
IPI00984446	1	19	19	0
IPI00646859	1	22	22	0
IPI00964525	1	28	28	0
IPI00879090	1	24	24	0
IPI01013223	1	37	37	0
IPI00790938	1	41	41	0
IPI00917782	1	102	102	0
IPI00470487	1	26	26	0
IPI00956538	1	52	52	0
IPI01011832	1	34	34	0
IPI00001064	1	80	80	0
IPI00927198	1	37	37	0
IPI00924564	1	62	62	0
IPI01011053	1	16	16	0
IPI00979683	1	165	165	0
IPI00980860	1	6	6	0
IPI00878386	1	52	52	0
IPI00883645	1	27	27	0
IPI01011012	1	6	6	0
IPI00917904	1	6	6	0
IPI00383484	1	64	64	0
IPI00816143	1	8	8	0
IPI00946608	1	33	33	0
IPI00982886	1	134	134	0
IPI00647622	1	94	94	0
IPI00975565	1	115	115	0
IPI00827693	1	108	108	0
IPI00930372	1	29	29	0
IPI00743949	1	94	94	0
IPI00982157	1	48	48	0
IPI00977116	1	51	51	0
IPI01012705	1	27	27	0
IPI01015639	1	19	19	0
IPI01014499	1	18	18	0
IPI00921330	1	89	89	0
IPI00956711	1	54	54	0
IPI00743482	1	36	36	0
IPI00978342	1	33	33	0
IPI00827965	1	118	118	0
IPI00020494	1	128	128	0
IPI01013330	1	18	18	0
IPI00981214	1	165	165	0
IPI00816164	1	43	43	0
IPI00642385	1	12	12	0
IPI00719521	1	66	66	0
IPI00749468	1	124	124	0
IPI00796129	1	33	33	0
IPI00795973	1	37	37	0
IPI00647304	1	20	20	0
IPI00921557	1	44	44	0
IPI00419126	1	256	256	0
IPI00971112	1	28	28	0
IPI00955869	1	67	67	0
IPI00937788	1	197	197	0
IPI00984043	1	59	59	0
IPI01010888	1	120	120	0
IPI00816441	1	34	34	0
IPI00930561	1	21	21	0
IPI00792076	1	19	19	0
IPI01012046	1	22	22	0
IPI00788845	1	48	48	0
IPI00930455	1	49	49	0
IPI01012206	1	8	8	0
IPI00788667	1	109	109	0
IPI00879633	1	85	85	0
IPI00926632	1	47	47	0
IPI00981586	1	38	38	0
IPI00984460	1	45	45	0
IPI00921026	1	117	117	0
IPI00446685	1	174	174	0
IPI01015779	1	23	23	0
IPI00978472	1	6	6	0
IPI01011115	1	125	125	0
IPI00979061	1	27	27	0
IPI00745566	1	35	35	0
IPI00955783	1	139	139	0
IPI00964503	1	26	26	0
IPI00639816	1	100	100	0
IPI00554591	1	23	23	0
IPI00022341	1	10	10	0
IPI00964836	1	61	61	0
IPI00552987	1	115	115	0
IPI00815925	1	46	46	0
IPI00645220	1	14	14	0
IPI00930461	1	20	20	0
IPI01012246	1	20	20	0
IPI00749331	1	72	72	0
IPI00746089	1	55	55	0
IPI00878230	1	15	15	0
IPI00646188	1	17	17	0
IPI00746132	1	62	62	0
IPI00432700	1	108	108	0
IPI00947230	1	26	26	0
IPI00848234	1	47	47	0
IPI00877889	1	22	22	0
IPI00744743	1	59	59	0
IPI01012009	1	96	96	0
IPI00290334	1	35	35	0
IPI00944975	1	49	49	0
IPI00975618	1	61	61	0
IPI01015535	1	17	17	0
IPI00848251	1	99	99	0
IPI00976565	1	76	76	0
IPI00031762	1	35	35	0
IPI00515004	1	134	134	0
IPI00643545	1	34	34	0
IPI00386333	1	196	196	0
IPI00745334	1	77	77	0
IPI00006223	1	60	60	0
IPI00815902	1	20	20	0
IPI00640124	1	59	59	0
IPI00981565	1	753	753	0
IPI00930512	1	18	18	0
IPI00032674	1	79	79	0
IPI00386029	1	28	28	0
IPI00878169	1	28	28	0
IPI00917518	1	36	36	0
IPI00978009	1	77	77	0
IPI00749084	1	76	76	0
IPI00641883	1	116	116	0
IPI00946932	1	6	6	0
IPI00894187	1	37	37	0
IPI00748194	1	91	91	0
IPI00020560	1	68	68	0
IPI00867583	1	92	92	0
IPI00979731	1	108	108	0
IPI00965816	1	54	54	0
IPI00921554	1	38	38	0
IPI00984797	1	56	56	0
IPI00793391	1	33	33	0
IPI00983483	1	42	42	0
IPI00385037	1	33	33	0
IPI00748301	1	47	47	0
IPI00940409	1	94	94	0
IPI00978519	1	212	212	0
IPI00956057	1	31	31	0
IPI00982991	1	88	88	0
IPI00848294	1	31	31	0
IPI00921573	1	80	80	0
IPI00642298	1	36	36	0
IPI00982253	1	86	86	0
IPI00744962	1	152	152	0
IPI00943914	1	45	45	0
IPI00032181	1	72	72	0
IPI00966285	1	56	56	0
IPI00719797	1	27	27	0
IPI01014032	1	16	16	0
IPI00816497	1	24	24	0
IPI00853399	1	49	49	0
IPI00745503	1	107	107	0
IPI00428055	1	109	109	0
IPI00743056	1	91	91	0
IPI00749174	1	122	122	0
IPI00742702	1	157	157	0
IPI01013459	1	73	73	0
IPI00888221	1	218	218	0
IPI00386336	1	51	51	0
IPI01014519	1	27	27	0
IPI00980359	1	109	109	0
IPI00657971	1	14	14	0
IPI00969619	1	95	95	0
IPI00976411	1	24	24	0
IPI00816455	1	8	8	0
IPI01012527	1	18	18	0
IPI00967857	1	66	66	0
IPI00646338	1	32	32	0
IPI00743953	1	43	43	0
IPI00984597	1	61	61	0
IPI00878393	1	54	54	0
IPI00816040	1	25	25	0
IPI00443661	1	303	303	0
IPI01012242	1	35	35	0
IPI00879929	1	18	18	0
IPI00979510	1	18	18	0
IPI01012200	1	76	76	0
IPI00815999	1	13	13	0
IPI00980217	1	89	89	0
IPI00979758	1	205	205	0
IPI00023671	1	246	246	0
IPI00878797	1	19	19	0
IPI01011385	1	19	19	0
IPI00872134	1	19	19	0
IPI00797152	1	40	40	0
IPI00878072	1	43	43	0
IPI00943127	1	34	34	0
IPI00382704	1	22	22	0
IPI00386969	1	64	64	0
IPI00444756	1	174	174	0
IPI01014367	1	8	8	0
IPI00977979	1	79	79	0
IPI00816270	1	8	8	0
IPI00816146	1	9	9	0
IPI00383634	1	74	74	0
IPI00873327	1	24	24	0
IPI00065084	1	121	121	0
IPI00966625	1	27	27	0
IPI00848245	1	44	44	0
IPI01009318	1	22	22	0
IPI01009869	1	23	23	0
IPI00815846	1	52	52	0
IPI00967288	1	6	6	0
IPI00718855	1	70	70	0
IPI01015582	1	23	23	0
IPI01011439	1	43	43	0
IPI00794431	1	7	7	0
IPI01011795	1	54	54	0
IPI01011382	1	15	15	0
IPI00877722	1	27	27	0
IPI00975966	1	28	28	0
IPI00815751	1	10	10	0
IPI01014441	1	78	78	0
IPI00892937	1	22	22	0
IPI00853246	1	38	38	0
IPI00816758	1	21	21	0
IPI01014793	1	83	83	0
IPI00871636	1	43	43	0
IPI00869332	1	44	44	0
IPI00747601	1	156	156	0
IPI00383286	1	108	108	0
IPI01012340	1	11	11	0
IPI01015988	1	128	128	0
IPI00647585	1	97	97	0
IPI00943785	1	26	26	0
IPI01009446	1	18	18	0
IPI00816151	1	20	20	0
IPI00216668	1	44	44	0
IPI00878255	1	32	32	0
IPI00930109	1	20	20	0
IPI00921064	1	105	105	0
IPI00442461	1	200	200	0
IPI00748248	1	47	47	0
IPI00796883	1	47	47	0
IPI00878519	1	34	34	0
IPI00796178	1	40	40	0
IPI00917023	1	11	11	0
IPI00554499	1	24	24	0
IPI00103778	1	20	20	0
IPI00925775	1	40	40	0
IPI00017021	1	43	43	0
IPI01014149	1	20	20	0
IPI01015674	1	10	10	0
IPI00845281	1	69	69	0
IPI00169233	1	188	188	0
IPI00978265	1	29	29	0
IPI00383349	1	38	38	0
IPI00976073	1	160	160	0
IPI00930295	1	19	19	0
IPI00956529	1	20	20	0
IPI00853035	1	106	106	0
IPI01012742	1	15	15	0
IPI00386711	1	26	26	0
IPI00980537	1	96	96	0
IPI00816761	1	21	21	0
IPI00167118	1	182	182	0
IPI00445567	1	125	125	0
IPI00978787	1	46	46	0
IPI00978995	1	226	226	0
IPI00979249	1	37	37	0
IPI00976166	1	50	50	0
IPI00748059	1	108	108	0
IPI00444143	1	143	143	0
IPI00646392	1	113	113	0
IPI00980629	1	98	98	0
IPI00645074	1	42	42	0
IPI00883698	1	65	65	0
IPI00926924	1	53	53	0
IPI00930513	1	21	21	0
IPI00385956	1	74	74	0
IPI00892981	1	6	6	0
IPI00943814	1	36	36	0
IPI01012204	1	24	24	0
IPI00955942	1	48	48	0
IPI01010024	1	16	16	0
IPI00872508	1	123	123	0
IPI00943612	1	55	55	0
IPI00515023	1	44	44	0
IPI01012176	1	22	22	0
IPI00929597	1	15	15	0
IPI00930705	1	26	26	0
IPI00982278	1	602	602	0
IPI00980439	1	49	49	0
IPI00981818	1	53	53	0
IPI01012967	1	49	49	0
IPI00892690	1	15	15	0
IPI00878788	1	40	40	0
IPI00925406	1	44	44	0
IPI00789183	1	50	50	0
IPI00435966	1	108	108	0
IPI00927401	1	54	54	0
IPI00969528	1	29	29	0
IPI00985032	1	89	89	0
IPI00868989	1	92	92	0
IPI00746845	1	65	65	0
IPI00878001	1	35	35	0
IPI00386205	1	33	33	0
IPI00878741	1	41	41	0
IPI00910692	1	125	125	0
IPI00432701	1	115	115	0
IPI00747484	1	61	61	0
IPI00552735	1	117	117	0
IPI01010683	1	20	20	0
IPI00383366	1	48	48	0
IPI00893603	1	7	7	0
IPI00217403	1	34	34	0
IPI00790104	1	69	69	0
IPI00930522	1	23	23	0
IPI00816072	1	9	9	0
IPI00747995	1	93	93	0
IPI00815862	1	35	35	0
IPI00925860	1	100	100	0
IPI00795851	1	31	31	0
IPI00790225	1	34	34	0
IPI01010312	1	13	13	0
IPI00816469	1	8	8	0
IPI00642604	1	39	39	0
IPI00747565	1	67	67	0
IPI00878356	1	46	46	0
IPI00921482	1	52	52	0
IPI00432370	1	52	52	0
IPI00946777	1	28	28	0
IPI00815825	1	21	21	0
IPI01015821	1	35	35	0
IPI00747523	1	108	108	0
IPI00879074	1	114	114	0
IPI00020595	1	55	55	0
IPI00978813	1	133	133	0
IPI00983007	1	55	55	0
IPI00977718	1	57	57	0
IPI00794244	1	84	84	0
IPI00893570	1	6	6	0
IPI00964089	1	73	73	0
IPI00976429	1	7	7	0
IPI00445751	1	183	183	0
IPI00435934	1	124	124	0
IPI00979969	1	28	28	0
IPI01013749	1	17	17	0
IPI00220328	1	82	82	0
IPI00443849	1	121	121	0
IPI00979767	1	36	36	0
IPI01010816	1	30	30	0
IPI00797960	1	61	61	0
IPI00847217	1	84	84	0
IPI00975615	1	46	46	0
IPI00915812	1	6	6	0
IPI01013966	1	11	11	0
IPI00915956	1	49	49	0
IPI00012147	1	71	71	0
IPI00946106	1	55	55	0
IPI00645513	1	26	26	0
IPI00645776	1	25	25	0
IPI00847231	1	109	109	0
IPI00446575	1	142	142	0
IPI00383175	1	94	94	0
IPI00001240	1	68	68	0
IPI01014841	1	38	38	0
IPI00383257	1	164	164	0
IPI00873853	1	85	85	0
IPI00644719	1	36	36	0
IPI00446545	1	134	134	0
IPI00982461	1	126	126	0
IPI00746513	1	89	89	0
IPI00892576	1	8	8	0
IPI00985345	1	88	88	0
IPI01014318	1	7	7	0
IPI00916687	1	43	43	0
IPI00868974	1	99	99	0
IPI01016078	1	18	18	0
IPI00978205	1	45	45	0
IPI01012344	1	132	132	0
IPI00878472	1	46	46	0
IPI00747941	1	97	97	0
IPI00816443	1	31	31	0
IPI00746790	1	97	97	0
IPI00432060	1	80	80	0
IPI00878086	1	40	40	0
IPI00969572	1	25	25	0
IPI00432255	1	105	105	0
IPI00815776	1	22	22	0
IPI00815971	1	14	14	0
IPI00735705	1	69	69	0
IPI00879280	1	49	49	0
IPI00643521	1	23	23	0
IPI00892651	1	11	11	0
IPI00981957	1	32	32	0
IPI00976967	1	20	20	0
IPI00872971	1	12	12	0
IPI00921278	1	101	101	0
IPI00382831	1	162	162	0
IPI00748524	1	33	33	0
IPI00979486	1	86	86	0
IPI00936246	1	40	40	0
IPI00981059	1	39	39	0
IPI01014288	1	69	69	0
IPI00983489	1	136	136	0
IPI00878469	1	53	53	0
IPI00930480	1	23	23	0
IPI00796423	1	35	35	0
IPI00793639	1	56	56	0
IPI01011239	1	123	123	0
IPI00977318	1	151	151	0
IPI00009252	1	70	70	0
IPI00063331	1	56	56	0
IPI00921084	1	105	105	0
IPI00878018	1	66	66	0
IPI00749094	1	47	47	0
IPI00384674	1	39	39	0
IPI00981338	1	104	104	0
IPI01015375	1	10	10	0
IPI00893463	1	7	7	0
IPI00893744	1	7	7	0
IPI00877985	1	43	43	0
IPI00816567	1	34	34	0
IPI00791866	1	62	62	0
IPI00892931	1	6	6	0
IPI00445587	1	122	122	0
IPI00746574	1	59	59	0
IPI00848004	1	129	129	0
IPI01010310	1	21	21	0
IPI00945203	1	6	6	0
IPI01015352	1	65	65	0
IPI00847367	1	43	43	0
IPI00815657	1	97	97	0
IPI00020555	1	78	78	0
IPI00795970	1	107	107	0
IPI00976232	1	83	83	0
IPI00012095	1	197	197	0
IPI00749285	1	84	84	0
IPI00102806	1	104	104	0
IPI01013138	1	6	6	0
IPI00796383	1	102	102	0
IPI00915906	1	132	132	0
IPI00747769	1	53	53	0
IPI00745811	1	29	29	0
IPI00647728	1	41	41	0
IPI01011785	1	37	37	0
IPI00893380	1	6	6	0
IPI00749291	1	89	89	0
IPI01011314	1	14	14	0
IPI00744048	1	51	51	0
IPI00978396	1	24	24	0
IPI00956741	1	25	25	0
IPI01014446	1	55	55	0
IPI00741773	1	115	115	0
IPI01014540	1	13	13	0
IPI00745487	1	91	91	0
IPI00640652	1	28	28	0
IPI00793850	1	57	57	0
IPI00943233	1	146	146	0
IPI00642978	1	39	39	0
IPI00793527	1	149	149	0
IPI00064267	1	88	88	0
IPI00984485	1	53	53	0
IPI00878604	1	59	59	0
IPI00816035	1	41	41	0
IPI00878045	1	40	40	0
IPI00946797	1	14	14	0
IPI00169360	1	30	30	0
IPI00976910	1	28	28	0
IPI00789339	1	42	42	0
IPI00795601	1	168	168	0
IPI00443501	1	181	181	0
IPI00983694	1	70	70	0
IPI00745787	1	45	45	0
IPI00985382	1	96	96	0
IPI00640662	1	26	26	0
IPI00748078	1	56	56	0
IPI00976370	1	128	128	0
IPI00878065	1	52	52	0
IPI00917303	1	35	35	0
IPI00432690	1	90	90	0
IPI00937667	1	37	37	0
IPI00791659	1	35	35	0
IPI00749073	1	104	104	0
IPI00975684	1	208	208	0
IPI00816351	1	34	34	0
IPI00969467	1	56	56	0
IPI01011900	1	21	21	0
IPI00909343	1	129	129	0
IPI00878262	1	60	60	0
IPI00973176	1	25	25	0
IPI00644563	1	36	36	0
IPI00965603	1	6	6	0
IPI01015238	1	108	108	0
IPI00446477	1	110	110	0
IPI01009480	1	18	18	0
IPI00448941	1	106	106	0
IPI00930660	1	589	589	0
IPI00878023	1	11	11	0
IPI00790611	1	128	128	0
IPI00943544	1	48	48	0
IPI00966340	1	7	7	0
IPI00745463	1	89	89	0
IPI00893563	1	70	70	0
IPI00943712	1	31	31	0
IPI00968302	1	30	30	0
IPI00884160	1	90	90	0
IPI00442437	1	126	126	0
IPI00645401	1	21	21	0
IPI00872433	1	56	56	0
IPI00943847	1	46	46	0
IPI01012330	1	265	265	0
IPI01010512	1	21	21	0
IPI00979627	1	85	85	0
IPI00887692	1	288	288	0
IPI00748009	1	47	47	0
IPI00796932	1	39	39	0
IPI00977314	1	56	56	0
IPI00743734	1	61	61	0
IPI00797088	1	31	31	0
IPI00790171	1	40	40	0
IPI00929658	1	29	29	0
IPI00945870	1	38	38	0
IPI00956114	1	98	98	0
IPI00921504	1	94	94	0
IPI00748102	1	39	39	0
IPI00930721	1	45	45	0
IPI00645697	1	30	30	0
IPI00978482	1	115	115	0
IPI00383408	1	103	103	0
IPI00735719	1	93	93	0
IPI00966228	1	22	22	0
IPI00921487	1	117	117	0
IPI00759825	1	68	68	0
IPI00385889	1	53	53	0
IPI00978054	1	72	72	0
IPI01014322	1	13	13	0
IPI00879707	1	40	40	0
IPI01014230	1	24	24	0
IPI00916589	1	39	39	0
IPI00426003	1	79	79	0
IPI01011280	1	80	80	0
IPI00977049	1	113	113	0
IPI00930415	1	31	31	0
IPI00816169	1	22	22	0
IPI00916866	1	13	13	0
IPI00007046	1	45	45	0
IPI01010679	1	23	23	0
IPI00816384	1	20	20	0
IPI00064293	1	133	133	0
IPI00925061	1	20	20	0
IPI00385241	1	17	17	0
IPI01011978	1	184	184	0
IPI00979416	1	69	69	0
IPI01008977	1	132	132	0
IPI00977079	1	117	117	0
IPI00969551	1	88	88	0
IPI00878752	1	173	173	0
IPI00943851	1	104	104	0
IPI00893285	1	23	23	0
IPI00980510	1	50	50	0
IPI00807581	1	114	114	0
IPI01012414	1	63	63	0
IPI01015784	1	10	10	0
IPI01015118	1	17	17	0
IPI01015940	1	14	14	0
IPI00384424	1	60	60	0
IPI00979054	1	90	90	0
IPI01013501	1	11	11	0
IPI00946586	1	44	44	0
IPI00920957	1	156	156	0
IPI00647691	1	24	24	0
IPI00847153	1	30	30	0
IPI00878831	1	50	50	0
IPI00748083	1	106	106	0
IPI00852950	1	168	168	0
IPI00878141	1	48	48	0
IPI00925279	1	42	42	0
IPI00883818	1	117	117	0
IPI00979748	1	71	71	0
IPI00977099	1	33	33	0
IPI00412071	0.996124	257	258	1
IPI00973595	0.995488	1765	1773	8
IPI00168707	0.994872	194	195	1
IPI00445229	0.994475	180	181	1
IPI00916983	0.994413	178	179	1
IPI00748434	0.994186	171	172	1
IPI00789283	0.994118	169	170	1
IPI00719478	0.993631	156	157	1
IPI00303658	0.993377	300	302	2
IPI00955916	0.993243	147	148	1
IPI00879759	0.993056	143	144	1
IPI00981467	0.993007	284	286	2
IPI00847417	0.993007	142	143	1
IPI00816666	0.993007	142	143	1
IPI00883652	0.992958	282	284	2
IPI00984038	0.992754	137	138	1
IPI00176447	0.992701	272	274	2
IPI00018785	0.992647	135	136	1
IPI00744771	0.992647	135	136	1
IPI00908850	0.992308	129	130	1
IPI00748897	0.992248	128	129	1
IPI00383211	0.992126	126	127	1
IPI00386192	0.992126	126	127	1
IPI00384830	0.992063	125	126	1
IPI00921342	0.992063	125	126	1
IPI00383417	0.992063	125	126	1
IPI00024819	0.991935	123	124	1
IPI00910600	0.991803	121	122	1
IPI00977035	0.991736	120	121	1
IPI00985326	0.991736	120	121	1
IPI00927026	0.991667	119	120	1
IPI00432184	0.991667	119	120	1
IPI00981254	0.991561	235	237	2
IPI00383895	0.991561	235	237	2
IPI00985315	0.991561	235	237	2
IPI00640634	0.991453	116	117	1
IPI01011023	0.991453	116	117	1
IPI00552453	0.99115	112	113	1
IPI00642766	0.99115	224	226	2
IPI00386767	0.991124	335	338	3
IPI00386929	0.991111	223	225	2
IPI00552771	0.991071	111	112	1
IPI00982703	0.991071	111	112	1
IPI00980824	0.990991	110	111	1
IPI00747029	0.990741	321	324	3
IPI00169249	0.990741	214	216	2
IPI00168988	0.990741	214	216	2
IPI00169075	0.990741	214	216	2
IPI00982373	0.990741	107	108	1
IPI00260941	0.990741	214	216	2
IPI00877834	0.990741	214	216	2
IPI00418652	0.990724	534	539	5
IPI00646806	0.990654	106	107	1
IPI00929369	0.990654	106	107	1
IPI00921465	0.990566	105	106	1
IPI00985250	0.990476	104	105	1
IPI00020122	0.990385	103	104	1
IPI00103651	0.990385	103	104	1
IPI00979368	0.990385	103	104	1
IPI00980497	0.990291	102	103	1
IPI00432225	0.990196	101	102	1
IPI00816103	0.990099	100	101	1
IPI00983569	0.99	99	100	1
IPI00935283	0.989899	196	198	2
IPI00921429	0.989796	97	98	1
IPI00745116	0.989744	193	195	2
IPI00746586	0.989583	95	96	1
IPI00984325	0.989583	95	96	1
IPI00432748	0.989474	94	95	1
IPI00446107	0.989418	187	189	2
IPI00956527	0.989362	93	94	1
IPI00383369	0.989362	93	94	1
IPI00299225	0.989362	93	94	1
IPI00946614	0.98913	91	92	1
IPI00982143	0.98913	91	92	1
IPI00976157	0.98913	91	92	1
IPI00880001	0.989011	90	91	1
IPI00745852	0.989011	90	91	1
IPI00465395	0.989011	90	91	1
IPI00888825	0.988987	449	454	5
IPI00747388	0.988987	449	454	5
IPI00878317	0.988889	89	90	1
IPI00880166	0.988764	88	89	1
IPI00790060	0.988764	88	89	1
IPI00983909	0.988636	87	88	1
IPI00976081	0.988636	87	88	1
IPI00168057	0.988571	173	175	2
IPI00983706	0.988506	86	87	1
IPI00292647	0.988506	86	87	1
IPI00016305	0.988506	172	174	2
IPI00385939	0.988506	86	87	1
IPI00921475	0.988439	171	173	2
IPI00935543	0.988304	169	171	2
IPI00921603	0.988235	84	85	1
IPI00981265	0.988235	84	85	1
IPI00847223	0.988235	84	85	1
IPI00921952	0.988166	167	169	2
IPI00797201	0.988095	83	84	1
IPI00647588	0.988095	166	168	2
IPI00921033	0.988095	83	84	1
IPI00647533	0.987952	246	249	3
IPI00432361	0.987952	82	83	1
IPI00385909	0.987805	81	82	1
IPI00977670	0.987654	80	81	1
IPI00978764	0.987654	80	81	1
IPI00979420	0.9875	79	80	1
IPI00001645	0.9875	237	240	3
IPI00930620	0.9875	79	80	1
IPI00790944	0.987342	78	79	1
IPI00977545	0.987179	77	78	1
IPI00376615	0.987124	230	233	3
IPI00017224	0.986957	227	230	3
IPI00058485	0.986842	150	152	2
IPI00442501	0.986726	223	226	3
IPI00386728	0.986667	74	75	1
IPI00385810	0.986667	148	150	2
IPI00167430	0.986577	147	149	2
IPI00848144	0.986577	147	149	2
IPI00955856	0.986486	73	74	1
IPI00887611	0.986486	292	296	4
IPI00980734	0.986486	146	148	2
IPI00748714	0.986395	145	147	2
IPI00383510	0.986364	217	220	3
IPI00167580	0.986301	144	146	2
IPI00009354	0.986207	286	290	4
IPI00968093	0.986111	71	72	1
IPI00385793	0.986111	213	216	3
IPI00433706	0.986014	141	143	2
IPI00216672	0.985915	70	71	1
IPI00921941	0.985915	140	142	2
IPI00979756	0.985507	68	69	1
IPI00954898	0.985507	68	69	1
IPI00921579	0.985401	135	137	2
IPI00909370	0.985294	134	136	2
IPI00797689	0.985294	67	68	1
IPI00007091	0.985294	134	136	2
IPI00743707	0.985185	133	135	2
IPI00985148	0.985185	133	135	2
IPI00445870	0.985149	398	404	6
IPI00983523	0.985149	398	404	6
IPI00022899	0.985075	66	67	1
IPI00061630	0.985075	66	67	1
IPI00908932	0.985075	132	134	2
IPI00005526	0.985075	66	67	1
IPI00443476	0.985075	198	201	3
IPI00168961	0.985	197	200	3
IPI00848073	0.984848	65	66	1
IPI00065436	0.984848	130	132	2
IPI00847855	0.984848	130	132	2
IPI00789334	0.984848	65	66	1
IPI00978591	0.984615	64	65	1
IPI00744233	0.984615	64	65	1
IPI00816649	0.984615	64	65	1
IPI00793619	0.984615	64	65	1
IPI00418898	0.984496	127	129	2
IPI00644688	0.984456	190	193	3
IPI00983449	0.984375	126	128	2
IPI00982414	0.984375	126	128	2
IPI00794189	0.984375	63	64	1
IPI00878530	0.984375	189	192	3
IPI00816109	0.984375	63	64	1
IPI00167744	0.984375	126	128	2
IPI00816612	0.984375	63	64	1
IPI01015111	0.984375	63	64	1
IPI00743854	0.984252	125	127	2
IPI00443013	0.984252	125	127	2
IPI00442327	0.984252	125	127	2
IPI00984393	0.983871	61	62	1
IPI00386244	0.983871	122	124	2
IPI00793071	0.98374	242	246	4
IPI00383375	0.983696	181	184	3
IPI00382938	0.983607	120	122	2
IPI00745775	0.983607	60	61	1
IPI00922496	0.983471	238	242	4
IPI00978649	0.983471	119	121	2
IPI00445435	0.983333	177	180	3
IPI00955902	0.983333	59	60	1
IPI00745943	0.983333	118	120	2
IPI00980689	0.983333	118	120	2
IPI00657673	0.983333	59	60	1
IPI00985245	0.983333	118	120	2
IPI00883779	0.98324	176	179	3
IPI00921437	0.98324	176	179	3
IPI00241847	0.983193	117	119	2
IPI00884383	0.983122	233	237	4
IPI00880183	0.983051	58	59	1
IPI00916176	0.983051	116	118	2
IPI00032108	0.983051	58	59	1
IPI00877687	0.983051	58	59	1
IPI00386556	0.982822	801	815	14
IPI00815700	0.982759	57	58	1
IPI00869212	0.982759	114	116	2
IPI00983193	0.982558	169	172	3
IPI00916200	0.982456	56	57	1
IPI00984735	0.982456	168	171	3
IPI00886922	0.982456	168	171	3
IPI00985314	0.982301	111	113	2
IPI00010288	0.982143	55	56	1
IPI00749420	0.982143	110	112	2
IPI00981060	0.982143	55	56	1
IPI00982583	0.982143	55	56	1
IPI00985257	0.982063	219	223	4
IPI00019779	0.981818	54	55	1
IPI00978350	0.981818	54	55	1
IPI00783854	0.981818	54	55	1
IPI00943744	0.981818	54	55	1
IPI00446817	0.981752	269	274	5
IPI00745429	0.981481	53	54	1
IPI00848356	0.981481	53	54	1
IPI00982662	0.981481	106	108	2
IPI00979419	0.981308	105	107	2
IPI00827776	0.981308	105	107	2
IPI00410516	0.98125	157	160	3
IPI00984535	0.98125	157	160	3
IPI00743971	0.981132	104	106	2
IPI00909758	0.981132	104	106	2
IPI00883774	0.981132	104	106	2
IPI00410596	0.981013	155	158	3
IPI00018704	0.980892	154	157	3
IPI00789516	0.980769	102	104	2
IPI00385195	0.980769	102	104	2
IPI00043433	0.980676	203	207	4
IPI00916910	0.980583	101	103	2
IPI00394701	0.980469	251	256	5
IPI00878922	0.980392	50	51	1
IPI00893251	0.980392	50	51	1
IPI00977931	0.980392	150	153	3
IPI00929391	0.980392	250	255	5
IPI00556410	0.980392	150	153	3
IPI00025064	0.980392	150	153	3
IPI00930383	0.980296	199	203	4
IPI00744158	0.980263	149	152	3
IPI00921600	0.980198	99	101	2
IPI00884025	0.980132	148	151	3
IPI00446784	0.980132	148	151	3
IPI00432328	0.98	98	100	2
IPI00921186	0.979899	195	199	4
IPI00985017	0.979798	194	198	4
IPI00300221	0.979798	97	99	2
IPI00446330	0.979798	194	198	4
IPI00978140	0.97973	145	148	3
IPI00442399	0.97973	145	148	3
IPI00442467	0.979592	144	147	3
IPI00794206	0.979592	48	49	1
IPI00063848	0.979592	48	49	1
IPI00886933	0.979571	959	979	20
IPI00413131	0.979466	477	487	10
IPI00449718	0.979452	143	146	3
IPI00984073	0.979452	143	146	3
IPI00790093	0.979381	95	97	2
IPI00744531	0.979167	47	48	1
IPI00013330	0.978947	93	95	2
IPI00889132	0.978947	186	190	4
IPI00937611	0.978947	186	190	4
IPI00847962	0.978947	93	95	2
IPI00848166	0.978873	139	142	3
IPI00168022	0.978873	139	142	3
IPI00976501	0.978723	92	94	2
IPI00022858	0.978723	138	141	3
IPI00943937	0.978723	138	141	3
IPI00977967	0.978571	137	140	3
IPI00432770	0.978571	137	140	3
IPI00982402	0.978571	137	140	3
IPI00383270	0.978495	273	279	6
IPI00982922	0.978495	91	93	2
IPI00869119	0.978261	225	230	5
IPI00879082	0.978261	45	46	1
IPI00643526	0.978261	45	46	1
IPI00816535	0.978261	45	46	1
IPI00984721	0.978261	90	92	2
IPI00744840	0.978102	134	137	3
IPI00977783	0.977941	133	136	3
IPI00985352	0.977876	221	226	5
IPI01012364	0.977778	132	135	3
IPI00645802	0.977778	44	45	1
IPI00925980	0.977778	44	45	1
IPI00794187	0.977778	44	45	1
IPI00290789	0.977778	176	180	4
IPI00976146	0.977778	88	90	2
IPI00983221	0.977679	219	224	5
IPI00747161	0.977444	130	133	3
IPI00983049	0.977444	130	133	3
IPI00922742	0.977444	130	133	3
IPI00807549	0.977444	130	133	3
IPI00043742	0.977401	173	177	4
IPI01013126	0.977273	86	88	2
IPI00853170	0.977273	43	44	1
IPI00981888	0.977273	86	88	2
IPI00552243	0.977143	171	175	4
IPI00908492	0.976923	254	260	6
IPI00979557	0.976852	211	216	5
IPI00889633	0.976744	42	43	1
IPI00982455	0.976744	168	172	4
IPI00329409	0.976744	42	43	1
IPI00927368	0.976744	84	86	2
IPI00386449	0.976744	42	43	1
IPI00642639	0.976744	42	43	1
IPI00982753	0.976744	84	86	2
IPI00921548	0.976636	209	214	5
IPI00386967	0.976562	125	128	3
IPI00975476	0.976378	124	127	3
IPI00470705	0.97619	123	126	3
IPI00847205	0.97619	123	126	3
IPI00002381	0.97619	123	126	3
IPI00386097	0.97619	123	126	3
IPI00386964	0.976064	367	376	9
IPI00307281	0.976	122	125	3
IPI00877878	0.976	122	125	3
IPI00877078	0.976	122	125	3
IPI00943615	0.975904	81	83	2
IPI00549586	0.975904	81	83	2
IPI00303691	0.975862	283	290	7
IPI00982369	0.975806	121	124	3
IPI00984995	0.975758	161	165	4
IPI00169250	0.975694	281	288	7
IPI00976054	0.97561	40	41	1
IPI00386501	0.97561	120	123	3
IPI00922771	0.97561	200	205	5
IPI00386054	0.97561	120	123	3
IPI00442405	0.97561	120	123	3
IPI00892598	0.97561	80	82	2
IPI00445080	0.97561	200	205	5
IPI00921201	0.97561	80	82	2
IPI00446121	0.97546	159	163	4
IPI00979728	0.97546	159	163	4
IPI00166235	0.97541	119	122	3
IPI00445686	0.97541	119	122	3
IPI00976135	0.97541	119	122	3
IPI00847697	0.975369	198	203	5
IPI00024515	0.975309	158	162	4
IPI00976580	0.975309	79	81	2
IPI00878340	0.975207	118	121	3
IPI00382914	0.975207	118	121	3
IPI00384071	0.975207	118	121	3
IPI00647019	0.975	117	120	3
IPI00745249	0.975	117	120	3
IPI00386579	0.975	39	40	1
IPI00980355	0.975	39	40	1
IPI00645168	0.975	39	40	1
IPI00643191	0.975	39	40	1
IPI00929620	0.974843	155	159	4
IPI00443564	0.974843	155	159	4
IPI00445515	0.97482	271	278	7
IPI00744500	0.97479	116	119	3
IPI00425548	0.974684	77	79	2
IPI00160921	0.974684	154	158	4
IPI00980761	0.974684	77	79	2
IPI00878470	0.974359	76	78	2
IPI00976361	0.974359	114	117	3
IPI01009387	0.974227	189	194	5
IPI00795850	0.974194	151	155	4
IPI00921020	0.974138	113	116	3
IPI00979688	0.974138	113	116	3
IPI00402739	0.974138	113	116	3
IPI00981081	0.974093	188	193	5
IPI00030173	0.974093	188	193	5
IPI00917808	0.974026	75	77	2
IPI00748550	0.974026	75	77	2
IPI00929574	0.974026	75	77	2
IPI00604687	0.974026	75	77	2
IPI00983350	0.973958	187	192	5
IPI00982264	0.973856	149	153	4
IPI00977542	0.973856	149	153	4
IPI00977033	0.973856	149	153	4
IPI00445397	0.973856	149	153	4
IPI00401675	0.97377	297	305	8
IPI00645271	0.973684	37	38	1
IPI00982375	0.973684	148	152	4
IPI00449189	0.973684	37	38	1
IPI00028612	0.973333	146	150	4
IPI00060177	0.973214	109	112	3
IPI00921053	0.973214	109	112	3
IPI00982996	0.973214	109	112	3
IPI00921405	0.973214	109	112	3
IPI00000594	0.973214	109	112	3
IPI00166268	0.973154	145	149	4
IPI00889190	0.973118	181	186	5
IPI00745814	0.972973	144	148	4
IPI00743286	0.972973	108	111	3
IPI01015906	0.972973	72	74	2
IPI00640391	0.972973	108	111	3
IPI00984465	0.972973	72	74	2
IPI00642001	0.972826	179	184	5
IPI00980654	0.972826	179	184	5
IPI00921464	0.972789	143	147	4
IPI00383281	0.972727	107	110	3
IPI00749480	0.972727	107	110	3
IPI00217191	0.972603	142	146	4
IPI00848070	0.972603	142	146	4
IPI00917819	0.972603	71	73	2
IPI00032083	0.972603	71	73	2
IPI00028784	0.972414	141	145	4
IPI00642521	0.972222	105	108	3
IPI00746082	0.972222	35	36	1
IPI00385148	0.972222	175	180	5
IPI00745974	0.972222	210	216	6
IPI00975668	0.972222	140	144	4
IPI00943727	0.972222	175	180	5
IPI01009033	0.972222	140	144	4
IPI00555557	0.972222	175	180	5
IPI00936315	0.972222	35	36	1
IPI00982412	0.972222	175	180	5
IPI00976702	0.972067	174	179	5
IPI00980946	0.972028	139	143	4
IPI00749037	0.971963	104	107	3
IPI00979819	0.971963	104	107	3
IPI00980669	0.971963	208	214	6
IPI00979859	0.971963	104	107	3
IPI00386850	0.971963	104	107	3
IPI00641304	0.97191	173	178	5
IPI00743077	0.971831	69	71	2
IPI00869026	0.971831	138	142	4
IPI00385851	0.971698	103	106	3
IPI00884174	0.971631	137	141	4
IPI00401729	0.971429	102	105	3
IPI00947092	0.971429	34	35	1
IPI00984176	0.971429	102	105	3
IPI00375574	0.971292	203	209	6
IPI00981368	0.971264	169	174	5
IPI00024030	0.971223	135	139	4
IPI00976750	0.971223	135	139	4
IPI01012815	0.971223	135	139	4
IPI00922072	0.971154	303	312	9
IPI00374471	0.971154	101	104	3
IPI00879726	0.971014	67	69	2
IPI00981466	0.971014	67	69	2
IPI00746560	0.97093	167	172	5
IPI00745280	0.970874	100	103	3
IPI00982910	0.970874	100	103	3
IPI00028933	0.970874	100	103	3
IPI00443022	0.970803	133	137	4
IPI00746134	0.970803	133	137	4
IPI00796814	0.970588	66	68	2
IPI00983057	0.970588	99	102	3
IPI01013910	0.970588	33	34	1
IPI00790389	0.970588	66	68	2
IPI00470555	0.970588	66	68	2
IPI00027348	0.970588	66	68	2
IPI00979276	0.970588	99	102	3
IPI00303873	0.970395	295	304	9
IPI00893293	0.97037	131	135	4
IPI00015047	0.970297	196	202	6
IPI00791318	0.970297	98	101	3
IPI00402388	0.970297	98	101	3
IPI00446439	0.970297	98	101	3
IPI00152580	0.970149	65	67	2
IPI00888072	0.970149	130	134	4
IPI00385125	0.970149	65	67	2
IPI00743366	0.970149	65	67	2
IPI00022703	0.970149	130	134	4
IPI00745042	0.97	97	100	3
IPI00152029	0.97	97	100	3
IPI00922349	0.969925	129	133	4
IPI00921528	0.96988	161	166	5
IPI00783845	0.969697	64	66	2
IPI00877902	0.969697	64	66	2
IPI00446313	0.969697	128	132	4
IPI01011625	0.969697	64	66	2
IPI00877670	0.969697	32	33	1
IPI00743910	0.969697	64	66	2
IPI00880191	0.969697	64	66	2
IPI00852699	0.969697	32	33	1
IPI00383320	0.969697	64	66	2
IPI01012306	0.969697	128	132	4
IPI00844080	0.96944	571	589	18
IPI00014395	0.969432	222	229	7
IPI00979556	0.969231	63	65	2
IPI00921013	0.969231	126	130	4
IPI00946341	0.969231	63	65	2
IPI00982864	0.969136	157	162	5
IPI00980606	0.968992	125	129	4
IPI00442579	0.968944	156	161	5
IPI00477727	0.96875	124	128	4
IPI00976492	0.96875	217	224	7
IPI00921302	0.96875	31	32	1
IPI00887437	0.96875	248	256	8
IPI00916096	0.96875	217	224	7
IPI00061653	0.96875	31	32	1
IPI00887896	0.96875	248	256	8
IPI00943577	0.96875	31	32	1
IPI00980780	0.968504	246	254	8
IPI00736652	0.968454	307	317	10
IPI00442801	0.968354	153	158	5
IPI00386676	0.968254	122	126	4
IPI00983578	0.968254	122	126	4
IPI00921208	0.968153	152	157	5
IPI00981571	0.968085	91	94	3
IPI00790494	0.968085	91	94	3
IPI00747501	0.968085	182	188	6
IPI00982111	0.968	121	125	4
IPI00448734	0.968	121	125	4
IPI00926701	0.968	121	125	4
IPI00978192	0.968	121	125	4
IPI00419618	0.968	121	125	4
IPI00641264	0.967742	60	62	2
IPI00386125	0.967742	150	155	5
IPI00848098	0.967742	60	62	2
IPI00978684	0.967742	90	93	3
IPI00955881	0.967742	30	31	1
IPI00748436	0.967742	90	93	3
IPI00981267	0.967742	60	62	2
IPI00745989	0.967742	120	124	4
IPI00924862	0.967742	30	31	1
IPI00980030	0.967742	60	62	2
IPI00816830	0.967742	60	62	2
IPI00168216	0.96748	119	123	4
IPI00848357	0.96748	119	123	4
IPI00984349	0.967391	178	184	6
IPI00747789	0.967391	89	92	3
IPI00975780	0.967391	89	92	3
IPI00977397	0.967391	89	92	3
IPI00981676	0.967347	237	245	8
IPI00442570	0.96732	148	153	5
IPI00412019	0.96732	148	153	5
IPI00441294	0.967213	59	61	2
IPI00977284	0.967213	59	61	2
IPI00748456	0.967213	177	183	6
IPI00975942	0.967213	118	122	4
IPI00847715	0.967213	118	122	4
IPI00847690	0.967213	59	61	2
IPI00982214	0.967213	59	61	2
IPI00878096	0.967213	59	61	2
IPI00783067	0.967105	147	152	5
IPI00884954	0.967033	88	91	3
IPI00981858	0.967033	88	91	3
IPI00748166	0.966942	117	121	4
IPI00981573	0.966942	234	242	8
IPI00977369	0.966942	117	121	4
IPI00103717	0.966887	146	151	5
IPI00981708	0.966667	116	120	4
IPI00984578	0.966667	116	120	4
IPI00442927	0.966667	145	150	5
IPI00167520	0.966667	116	120	4
IPI00743853	0.966667	145	150	5
IPI00743298	0.966667	87	90	3
IPI00884096	0.966667	58	60	2
IPI00922293	0.966667	87	90	3
IPI00446108	0.966667	174	180	6
IPI00921417	0.966555	289	299	10
IPI00185084	0.966555	289	299	10
IPI00446214	0.96648	173	179	6
IPI00290792	0.96648	173	179	6
IPI00454996	0.966443	144	149	5
IPI00873171	0.966408	374	387	13
IPI00876852	0.966387	115	119	4
IPI00794999	0.966387	115	119	4
IPI00442418	0.966346	402	416	14
IPI00978370	0.966346	402	416	14
IPI00983672	0.966292	172	178	6
IPI00386838	0.966292	86	89	3
IPI00741759	0.966292	86	89	3
IPI00967888	0.966102	57	59	2
IPI00984617	0.966102	114	118	4
IPI01012989	0.966102	171	177	6
IPI00844105	0.966102	114	118	4
IPI00790398	0.966102	57	59	2
IPI00382463	0.966102	57	59	2
IPI00789362	0.966102	57	59	2
IPI00004792	0.965909	85	88	3
IPI00878618	0.965909	85	88	3
IPI00445314	0.965909	170	176	6
IPI00954924	0.965812	113	117	4
IPI00979916	0.965812	113	117	4
IPI00978501	0.965812	113	117	4
IPI00868967	0.965812	113	117	4
IPI00744884	0.965812	113	117	4
IPI00854611	0.965812	113	117	4
IPI00428739	0.965812	113	117	4
IPI00445321	0.965753	141	146	5
IPI00017532	0.965665	225	233	8
IPI00848130	0.965517	28	29	1
IPI00742832	0.965517	56	58	2
IPI00982720	0.965517	28	29	1
IPI00879094	0.965517	84	87	3
IPI00642160	0.965517	112	116	4
IPI00879564	0.965517	140	145	5
IPI00794400	0.965517	56	58	2
IPI00398263	0.965426	363	376	13
IPI00167296	0.965385	251	260	9
IPI00442804	0.965318	167	173	6
IPI00983544	0.965318	167	173	6
IPI00792124	0.965278	139	144	5
IPI00719697	0.965278	139	144	5
IPI00975728	0.965278	139	144	5
IPI00045425	0.965217	222	230	8
IPI00977884	0.965116	83	86	3
IPI00979488	0.965116	166	172	6
IPI00442567	0.965116	166	172	6
IPI00746797	0.965035	138	143	5
IPI00386804	0.964912	55	57	2
IPI00376966	0.964912	110	114	4
IPI00984857	0.964912	55	57	2
IPI00401558	0.964844	247	256	9
IPI00383273	0.964789	137	142	5
IPI00979239	0.964706	82	85	3
IPI00432712	0.964706	82	85	3
IPI00177811	0.964706	164	170	6
IPI00936846	0.964602	109	113	4
IPI00789053	0.964602	109	113	4
IPI00444488	0.964539	136	141	5
IPI00742848	0.964539	136	141	5
IPI00016034	0.964286	81	84	3
IPI00444047	0.964286	162	168	6
IPI00878217	0.964286	27	28	1
IPI00218110	0.964286	108	112	4
IPI00386840	0.964286	108	112	4
IPI00000526	0.964286	81	84	3
IPI01011114	0.964286	54	56	2
IPI00984442	0.964286	135	140	5
IPI00383343	0.964286	54	56	2
IPI00984185	0.964103	188	195	7
IPI00444868	0.964103	188	195	7
IPI00383707	0.964103	188	195	7
IPI00017643	0.964	241	250	9
IPI01012324	0.963964	107	111	4
IPI00023204	0.963964	107	111	4
IPI00103886	0.963964	107	111	4
IPI00647562	0.963964	107	111	4
IPI00982380	0.963801	213	221	8
IPI00167912	0.963768	133	138	5
IPI00745261	0.963768	133	138	5
IPI00443479	0.963768	133	138	5
IPI00640465	0.963636	53	55	2
IPI00749242	0.963636	53	55	2
IPI00943586	0.963636	53	55	2
IPI00554577	0.963636	53	55	2
IPI00382430	0.963504	132	137	5
IPI00166280	0.963504	132	137	5
IPI00794962	0.963504	132	137	5
IPI00167745	0.963415	158	164	6
IPI00748942	0.963415	79	82	3
IPI00981559	0.963303	105	109	4
IPI00168930	0.963303	210	218	8
IPI00914884	0.963235	131	136	5
IPI00394860	0.963235	131	136	5
IPI00827647	0.963235	131	136	5
IPI00442257	0.963235	131	136	5
IPI00980285	0.96319	157	163	6
IPI00921304	0.962963	78	81	3
IPI00877941	0.962963	26	27	1
IPI00385417	0.962963	52	54	2
IPI00848341	0.962963	78	81	3
IPI01013554	0.962963	78	81	3
IPI00921068	0.962963	26	27	1
IPI00984467	0.962963	104	108	4
IPI00645896	0.962733	155	161	6
IPI00985425	0.962687	129	134	5
IPI00827486	0.962687	129	134	5
IPI00747929	0.962617	103	107	4
IPI00985480	0.962617	103	107	4
IPI00975747	0.962617	103	107	4
IPI00984418	0.962617	103	107	4
IPI00742723	0.962617	103	107	4
IPI00739485	0.9625	77	80	3
IPI00946027	0.962264	51	53	2
IPI00978137	0.962264	51	53	2
IPI00874158	0.962264	102	106	4
IPI00742874	0.962185	229	238	9
IPI00983494	0.962121	381	396	15
IPI00386223	0.962121	127	132	5
IPI00975999	0.962025	76	79	3
IPI00448832	0.962025	76	79	3
IPI00929420	0.961957	177	184	7
IPI00000681	0.961832	126	131	5
IPI00168098	0.961832	126	131	5
IPI00922494	0.961783	151	157	6
IPI00980470	0.961749	176	183	7
IPI00977921	0.961722	201	209	8
IPI00152631	0.961702	226	235	9
IPI00790772	0.961702	226	235	9
IPI00984482	0.961538	100	104	4
IPI00816399	0.961538	75	78	3
IPI00382622	0.961538	175	182	7
IPI00746838	0.961538	100	104	4
IPI00815685	0.961538	25	26	1
IPI01013166	0.96144	374	389	15
IPI00910183	0.96144	374	389	15
IPI00977380	0.961373	224	233	9
IPI00914008	0.96131	323	336	13
IPI00867531	0.96129	149	155	6
IPI00513899	0.96124	124	129	5
IPI00384851	0.96124	124	129	5
IPI00747325	0.96124	124	129	5
IPI00556130	0.961165	99	103	4
IPI00884044	0.961165	99	103	4
IPI00982008	0.961165	99	103	4
IPI00045955	0.961111	173	180	7
IPI00979631	0.961111	173	180	7
IPI00446034	0.961039	222	231	9
IPI00910239	0.961039	74	77	3
IPI00981024	0.960938	123	128	5
IPI00167417	0.960938	123	128	5
IPI00878664	0.960784	49	51	2
IPI00645159	0.960784	49	51	2
IPI00980941	0.960784	147	153	6
IPI00880188	0.960784	49	51	2
IPI00921514	0.960784	98	102	4
IPI00745277	0.960674	171	178	7
IPI00000753	0.96063	122	127	5
IPI01010926	0.960591	195	203	8
IPI00973148	0.960573	268	279	11
IPI00743022	0.960526	73	76	3
IPI00929162	0.960526	73	76	3
IPI00000306	0.960396	97	101	4
IPI00383716	0.960396	97	101	4
IPI00868884	0.960396	97	101	4
IPI00307761	0.960396	97	101	4
IPI00885188	0.960396	97	101	4
IPI00981210	0.960352	218	227	9
IPI00167274	0.960317	121	126	5
IPI00384855	0.960265	145	151	6
IPI00442984	0.96	144	150	6
IPI00847215	0.96	48	50	2
IPI00651694	0.96	96	100	4
IPI00921340	0.96	96	100	4
IPI00935685	0.96	96	100	4
IPI00161112	0.96	72	75	3
IPI00383376	0.96	96	100	4
IPI00749450	0.96	24	25	1
IPI00816366	0.96	24	25	1
IPI00964655	0.96	48	50	2
IPI00884406	0.96	120	125	5
IPI00742776	0.959799	191	199	8
IPI00017945	0.959732	143	149	6
IPI00167548	0.959732	143	149	6
IPI00984210	0.959677	119	124	5
IPI00973019	0.959677	119	124	5
IPI00442799	0.959677	119	124	5
IPI00443028	0.959677	119	124	5
IPI00976170	0.959596	95	99	4
IPI00921395	0.959596	95	99	4
IPI00985113	0.959596	95	99	4
IPI00446000	0.959559	261	272	11
IPI00981599	0.959459	142	148	6
IPI00982079	0.959459	142	148	6
IPI00985267	0.95935	118	123	5
IPI00979323	0.95935	118	123	5
IPI00514517	0.95935	118	123	5
IPI00003010	0.959184	141	147	6
IPI00976330	0.959184	188	196	8
IPI00982263	0.959184	94	98	4
IPI00385090	0.959184	47	49	2
IPI00386235	0.959064	164	171	7
IPI00976336	0.959016	117	122	5
IPI00442544	0.959016	117	122	5
IPI00465335	0.959016	117	122	5
IPI00645223	0.958974	187	195	8
IPI00432199	0.958904	70	73	3
IPI00169147	0.958904	280	292	12
IPI00792917	0.958763	93	97	4
IPI00444731	0.958763	186	194	8
IPI00979553	0.958763	93	97	4
IPI00922658	0.958716	209	218	9
IPI00884243	0.958621	139	145	6
IPI00553215	0.958333	115	120	5
IPI00979666	0.958333	115	120	5
IPI00793828	0.958333	69	72	3
IPI00748597	0.958333	138	144	6
IPI00384733	0.958333	115	120	5
IPI00930087	0.958333	23	24	1
IPI00442845	0.958333	115	120	5
IPI00909145	0.958333	184	192	8
IPI00983634	0.958333	115	120	5
IPI00981744	0.958333	115	120	5
IPI00980713	0.958333	69	72	3
IPI00844299	0.958333	115	120	5
IPI00171603	0.958333	184	192	8
IPI00442379	0.958333	115	120	5
IPI00797867	0.958333	115	120	5
IPI00022287	0.958084	160	167	7
IPI00646067	0.958042	137	143	6
IPI00748421	0.957921	387	404	17
IPI00921256	0.957895	91	95	4
IPI00847416	0.957895	91	95	4
IPI00929150	0.957895	91	95	4
IPI00979290	0.957895	91	95	4
IPI00872702	0.957831	159	166	7
IPI01011133	0.957831	159	166	7
IPI00982736	0.957746	136	142	6
IPI00442822	0.957576	158	165	7
IPI00844037	0.957447	90	94	4
IPI00442776	0.957447	135	141	6
IPI00746063	0.957447	45	47	2
IPI00167879	0.957447	180	188	8
IPI00295672	0.957346	202	211	9
IPI00445664	0.957317	157	164	7
IPI00969620	0.957265	112	117	5
IPI00816408	0.957265	112	117	5
IPI00879690	0.957265	112	117	5
IPI00982666	0.957265	112	117	5
IPI00446100	0.957219	179	187	8
IPI00000678	0.957143	134	140	6
IPI00385201	0.957143	67	70	3
IPI00292667	0.957143	134	140	6
IPI00954920	0.957143	67	70	3
IPI00978694	0.956989	89	93	4
IPI00844442	0.956989	89	93	4
IPI00847955	0.956989	89	93	4
IPI00747282	0.956897	111	116	5
IPI00873183	0.956897	222	232	10
IPI00743839	0.956897	111	116	5
IPI00975955	0.956897	111	116	5
IPI00642546	0.956835	133	139	6
IPI00982439	0.956835	133	139	6
IPI00386510	0.956835	133	139	6
IPI00922899	0.956835	133	139	6
IPI00386370	0.956647	331	346	15
IPI00930646	0.956522	22	23	1
IPI00930273	0.956522	198	207	9
IPI00980801	0.956522	110	115	5
IPI00888852	0.956522	44	46	2
IPI00956078	0.956522	22	23	1
IPI00174818	0.956522	110	115	5
IPI00740701	0.956522	88	92	4
IPI00921182	0.956522	88	92	4
IPI00883829	0.956522	88	92	4
IPI00884039	0.956522	132	138	6
IPI00984432	0.956522	88	92	4
IPI00884354	0.956522	110	115	5
IPI00880157	0.956522	44	46	2
IPI00964770	0.956522	44	46	2
IPI00385283	0.956522	66	69	3
IPI00444164	0.956284	175	183	8
IPI00742730	0.95625	153	160	7
IPI00513978	0.956204	131	137	6
IPI00896536	0.956204	131	137	6
IPI00883833	0.95614	109	114	5
IPI00433701	0.95614	109	114	5
IPI00983912	0.95614	109	114	5
IPI00816582	0.956044	87	91	4
IPI00747433	0.956044	87	91	4
IPI00927378	0.955975	152	159	7
IPI00442838	0.955975	152	159	7
IPI00974141	0.955882	130	136	6
IPI00749046	0.955882	65	68	3
IPI00978622	0.955882	65	68	3
IPI00816014	0.955882	65	68	3
IPI00984507	0.955752	108	113	5
IPI00329265	0.955752	108	113	5
IPI00978601	0.955556	86	90	4
IPI00747657	0.955556	86	90	4
IPI00976278	0.955556	86	90	4
IPI00985034	0.955556	86	90	4
IPI00020581	0.955556	86	90	4
IPI00868947	0.955556	86	90	4
IPI00045954	0.955556	172	180	8
IPI00005844	0.955556	43	45	2
IPI00982808	0.955446	193	202	9
IPI00983499	0.955432	343	359	16
IPI00747610	0.955414	150	157	7
IPI00748854	0.955357	107	112	5
IPI00976587	0.955357	107	112	5
IPI00884076	0.955357	107	112	5
IPI00978443	0.955357	107	112	5
IPI00939909	0.955357	107	112	5
IPI00647513	0.955224	64	67	3
IPI00432375	0.955224	64	67	3
IPI00980325	0.955128	149	156	7
IPI00844147	0.955056	85	89	4
IPI00745174	0.955056	85	89	4
IPI01013479	0.955056	85	89	4
IPI00879628	0.955056	85	89	4
IPI00982956	0.955	191	200	9
IPI00748670	0.955	191	200	9
IPI00879990	0.954955	106	111	5
IPI00386521	0.954887	127	133	6
IPI00977283	0.954874	529	554	25
IPI00556637	0.954839	296	310	14
IPI00442459	0.954839	148	155	7
IPI00748468	0.954839	148	155	7
IPI00964328	0.954802	169	177	8
IPI00749200	0.954545	42	44	2
IPI00743163	0.954545	42	44	2
IPI00976645	0.954545	168	176	8
IPI00793117	0.954545	42	44	2
IPI00976471	0.954545	42	44	2
IPI00646159	0.954545	63	66	3
IPI00815679	0.954545	42	44	2
IPI00745743	0.954545	84	88	4
IPI00921583	0.954545	105	110	5
IPI00917870	0.954545	84	88	4
IPI00893484	0.954545	63	66	3
IPI00816549	0.954545	21	22	1
IPI00883842	0.954545	63	66	3
IPI00167717	0.954357	230	241	11
IPI00976525	0.954315	188	197	9
IPI00744809	0.954286	167	175	8
IPI00167405	0.954198	125	131	6
IPI00745287	0.954128	104	109	5
IPI00977599	0.954128	104	109	5
IPI00032833	0.954128	104	109	5
IPI00742975	0.954128	104	109	5
IPI00983491	0.954128	104	109	5
IPI00794888	0.954023	83	87	4
IPI00385662	0.953917	207	217	10
IPI00956034	0.953846	62	65	3
IPI00976727	0.953846	62	65	3
IPI00445409	0.953846	124	130	6
IPI00982985	0.953846	62	65	3
IPI00168729	0.953704	103	108	5
IPI00383271	0.953704	103	108	5
IPI00744007	0.953704	103	108	5
IPI00910143	0.953704	206	216	10
IPI00386309	0.953704	206	216	10
IPI00386040	0.953642	144	151	7
IPI00792221	0.953642	144	151	7
IPI00921258	0.953488	82	86	4
IPI00975843	0.953488	123	129	6
IPI00943566	0.953488	41	43	2
IPI00936095	0.953488	205	215	10
IPI00103889	0.953488	164	172	8
IPI00848019	0.953488	82	86	4
IPI00432727	0.953488	82	86	4
IPI00954478	0.953488	41	43	2
IPI00980517	0.953125	122	128	6
IPI00383173	0.952941	162	170	8
IPI00921171	0.952941	81	85	4
IPI00978841	0.952941	162	170	8
IPI00784163	0.952941	81	85	4
IPI00917123	0.95283	101	106	5
IPI00880046	0.95283	101	106	5
IPI00643556	0.95283	101	106	5
IPI00383037	0.952756	121	127	6
IPI00908601	0.952756	121	127	6
IPI00043561	0.952703	141	148	7
IPI00301112	0.952542	281	295	14
IPI00798297	0.952514	341	358	17
IPI01013847	0.952381	20	21	1
IPI00939612	0.952381	120	126	6
IPI00929282	0.952381	100	105	5
IPI00385961	0.952381	60	63	3
IPI00884310	0.952381	80	84	4
IPI00921375	0.952381	100	105	5
IPI00383773	0.952381	60	63	3
IPI00013395	0.952381	60	63	3
IPI00975937	0.952381	60	63	3
IPI00743300	0.952381	100	105	5
IPI00385006	0.952381	140	147	7
IPI00644860	0.952381	60	63	3
IPI00921440	0.952381	140	147	7
IPI00746811	0.952381	80	84	4
IPI00552273	0.952381	40	42	2
IPI00902695	0.952096	159	167	8
IPI00443904	0.952	119	125	6
IPI00792052	0.951923	99	104	5
IPI00985264	0.951807	79	83	4
IPI00921843	0.951807	158	166	8
IPI00001397	0.951807	79	83	4
IPI00976970	0.951724	138	145	7
IPI00385826	0.951724	276	290	14
IPI00743394	0.951613	59	62	3
IPI00920984	0.951613	118	124	6
IPI00446573	0.951613	118	124	6
IPI00946361	0.951613	59	62	3
IPI00444088	0.951613	118	124	6
IPI00879314	0.951613	59	62	3
IPI00000931	0.951515	314	330	16
IPI00442566	0.951515	157	165	8
IPI00984989	0.951515	157	165	8
IPI00386573	0.951456	196	206	10
IPI00981692	0.951456	196	206	10
IPI00745142	0.951389	137	144	7
IPI00789932	0.95122	39	41	2
IPI00465417	0.95122	117	123	6
IPI00969388	0.95122	78	82	4
IPI00982801	0.95122	117	123	6
IPI01014759	0.95122	39	41	2
IPI00888768	0.95122	195	205	10
IPI00442806	0.951049	136	143	7
IPI00655608	0.95098	97	102	5
IPI01011205	0.95098	194	204	10
IPI00169203	0.950893	213	224	11
IPI00884379	0.95082	116	122	6
IPI00418670	0.95082	116	122	6
IPI00981438	0.95082	58	61	3
IPI00383403	0.95082	116	122	6
IPI00018244	0.95082	116	122	6
IPI00980188	0.950758	251	264	13
IPI00012482	0.950704	135	142	7
IPI00445121	0.950704	135	142	7
IPI00889173	0.950617	154	162	8
IPI00791710	0.950617	77	81	4
IPI00847764	0.950617	77	81	4
IPI00647031	0.950617	154	162	8
IPI00921161	0.950617	154	162	8
IPI00847302	0.950617	154	162	8
IPI00978444	0.950617	154	162	8
IPI00884385	0.950617	77	81	4
IPI00395733	0.950495	192	202	10
IPI00979176	0.950495	96	101	5
IPI00978485	0.950495	96	101	5
IPI00984565	0.950495	96	101	5
IPI00555712	0.950495	96	101	5
IPI00383272	0.950495	96	101	5
IPI00444795	0.95045	211	222	11
IPI00742811	0.950413	115	121	6
IPI00784064	0.950413	115	121	6
IPI00977179	0.950355	134	141	7
IPI00167935	0.950355	268	282	14
IPI00303772	0.950355	268	282	14
IPI00640552	0.950355	134	141	7
IPI00984354	0.950331	287	302	15
IPI00983781	0.950311	153	161	8
IPI00985269	0.950311	153	161	8
IPI01011673	0.950311	153	161	8
IPI00956099	0.950311	153	161	8
IPI00784303	0.950249	191	201	10
IPI00442568	0.950249	191	201	10
IPI00978369	0.950226	210	221	11
IPI00976864	0.950226	210	221	11
IPI00921561	0.950207	229	241	12
IPI00552371	0.950178	267	281	14
IPI00795472	0.95	57	60	3
IPI00969065	0.95	76	80	4
IPI00827842	0.95	95	100	5
IPI00514644	0.95	38	40	2
IPI00878522	0.95	19	20	1
IPI00045951	0.95	171	180	9
IPI00879294	0.95	76	80	4
IPI00742694	0.95	38	40	2
IPI00743920	0.95	133	140	7
IPI00975751	0.949686	151	159	8
IPI00977039	0.94958	113	119	6
IPI00984798	0.94958	113	119	6
IPI00844494	0.94958	113	119	6
IPI00435950	0.94958	113	119	6
IPI00979344	0.949495	94	99	5
IPI00794525	0.949495	94	99	5
IPI00845318	0.949495	94	99	5
IPI00022984	0.949495	94	99	5
IPI00442749	0.949458	263	277	14
IPI00877760	0.949367	75	79	4
IPI00384606	0.949367	150	158	8
IPI00917858	0.949367	75	79	4
IPI00743667	0.949367	75	79	4
IPI00386121	0.949367	150	158	8
IPI01014844	0.949367	150	158	8
IPI00745980	0.949367	75	79	4
IPI00921476	0.949367	75	79	4
IPI00796404	0.949153	56	59	3
IPI00746138	0.949153	112	118	6
IPI00884399	0.949153	56	59	3
IPI00830066	0.94898	93	98	5
IPI00871977	0.94898	93	98	5
IPI00385108	0.94898	186	196	10
IPI00303686	0.94898	279	294	15
IPI00749516	0.94898	93	98	5
IPI00442925	0.948905	130	137	7
IPI00401514	0.948905	130	137	7
IPI00976187	0.948905	130	137	7
IPI00747912	0.948718	74	78	4
IPI00386113	0.948718	148	156	8
IPI00941855	0.948718	37	39	2
IPI00640636	0.948718	74	78	4
IPI00880161	0.948718	37	39	2
IPI00879601	0.948718	37	39	2
IPI00433456	0.948718	111	117	6
IPI00873633	0.948529	129	136	7
IPI00847912	0.948529	129	136	7
IPI00288930	0.948529	129	136	7
IPI00748473	0.948454	92	97	5
IPI00432276	0.948454	92	97	5
IPI00977653	0.948454	92	97	5
IPI00647415	0.948454	92	97	5
IPI00872043	0.948454	184	194	10
IPI00887581	0.948387	294	310	16
IPI00040638	0.94837	349	368	19
IPI00878253	0.948276	55	58	3
IPI00742956	0.948276	110	116	6
IPI00742990	0.948276	55	58	3
IPI00972972	0.948276	55	58	3
IPI00646958	0.948276	110	116	6
IPI00471973	0.948207	238	251	13
IPI00419092	0.948148	128	135	7
IPI00847305	0.948052	146	154	8
IPI00976388	0.948052	146	154	8
IPI00383299	0.948052	73	77	4
IPI00910276	0.948052	146	154	8
IPI00883802	0.948052	73	77	4
IPI00936477	0.947945	346	365	19
IPI00382905	0.947917	182	192	10
IPI00976857	0.947917	91	96	5
IPI00830044	0.947826	109	115	6
IPI00984162	0.947761	381	402	21
IPI00442368	0.947761	127	134	7
IPI00477087	0.947735	272	287	15
IPI00444673	0.947644	181	191	10
IPI00921350	0.947368	54	57	3
IPI00792763	0.947368	90	95	5
IPI00981901	0.947368	90	95	5
IPI00442922	0.947368	180	190	10
IPI00432742	0.947368	90	95	5
IPI00791309	0.947368	36	38	2
IPI00880206	0.947368	36	38	2
IPI00892962	0.947368	72	76	4
IPI00981320	0.947368	108	114	6
IPI00176551	0.947368	90	95	5
IPI00976186	0.947368	108	114	6
IPI00793898	0.947368	90	95	5
IPI00887358	0.947368	180	190	10
IPI01009975	0.947368	18	19	1
IPI00741029	0.947368	90	95	5
IPI00646580	0.947368	36	38	2
IPI00879945	0.947368	18	19	1
IPI00386149	0.947368	126	133	7
IPI00793547	0.947368	108	114	6
IPI00847696	0.947368	54	57	3
IPI00877048	0.947368	108	114	6
IPI00383526	0.947137	430	454	24
IPI00921398	0.946903	107	113	6
IPI00978732	0.946903	107	113	6
IPI00382625	0.946903	107	113	6
IPI00874231	0.946903	107	113	6
IPI00985498	0.94686	196	207	11
IPI00979764	0.946809	89	94	5
IPI00043782	0.946746	160	169	9
IPI00893160	0.946667	71	75	4
IPI00980064	0.946667	142	150	8
IPI00655935	0.946667	71	75	4
IPI00442402	0.946667	142	150	8
IPI00749140	0.946667	71	75	4
IPI00386231	0.946565	124	131	7
IPI00745865	0.946565	124	131	7
IPI00743777	0.946565	248	262	14
IPI01016042	0.946429	53	56	3
IPI01013373	0.946429	53	56	3
IPI00943874	0.946429	53	56	3
IPI00827691	0.946429	106	112	6
IPI00977288	0.946429	106	112	6
IPI00432708	0.946237	88	93	5
IPI00816622	0.946237	88	93	5
IPI00981437	0.946237	88	93	5
IPI00816635	0.946237	88	93	5
IPI00748106	0.946237	176	186	10
IPI00383602	0.946154	123	130	7
IPI00435959	0.946154	123	130	7
IPI00410521	0.946108	158	167	9
IPI00977652	0.945946	105	111	6
IPI00943768	0.945946	70	74	4
IPI00746689	0.945946	105	111	6
IPI00909373	0.945946	105	111	6
IPI00640243	0.945946	210	222	12
IPI00980575	0.945946	175	185	10
IPI00816222	0.945946	35	37	2
IPI00167194	0.945783	157	166	9
IPI01015830	0.945783	157	166	9
IPI00443980	0.945736	122	129	7
IPI00791123	0.945652	261	276	15
IPI00791986	0.945652	87	92	5
IPI00384035	0.945455	104	110	6
IPI00642681	0.945455	52	55	3
IPI00887821	0.945455	104	110	6
IPI00977257	0.945455	104	110	6
IPI00792190	0.945455	52	55	3
IPI00013346	0.945455	52	55	3
IPI00746262	0.945205	69	73	4
IPI00642706	0.945205	69	73	4
IPI00788001	0.945205	207	219	12
IPI00743984	0.945205	276	292	16
IPI00921971	0.945205	138	146	8
IPI00335263	0.945205	138	146	8
IPI00969534	0.945055	344	364	20
IPI00977400	0.945017	275	291	16
IPI00433460	0.944954	103	109	6
IPI00748294	0.944954	103	109	6
IPI00025143	0.944882	120	127	7
IPI00654600	0.944882	120	127	7
IPI00883610	0.944828	137	145	8
IPI00410403	0.944805	291	308	17
IPI00921326	0.944773	479	507	28
IPI00978680	0.944444	153	162	9
IPI00980957	0.944444	85	90	5
IPI00880112	0.944444	34	36	2
IPI00852652	0.944444	51	54	3
IPI00878064	0.944444	34	36	2
IPI00793877	0.944444	34	36	2
IPI00878693	0.944444	51	54	3
IPI00981269	0.944444	119	126	7
IPI00045604	0.944444	68	72	4
IPI00384064	0.944444	68	72	4
IPI00871579	0.944444	51	54	3
IPI00978716	0.944444	51	54	3
IPI00847332	0.944444	85	90	5
IPI00446660	0.944444	102	108	6
IPI00445305	0.944444	136	144	8
IPI00333881	0.944444	119	126	7
IPI01014356	0.944444	17	18	1
IPI00975713	0.944444	51	54	3
IPI00746308	0.944444	51	54	3
IPI00796305	0.944444	102	108	6
IPI00894003	0.944444	51	54	3
IPI00983011	0.944444	34	36	2
IPI00983507	0.944444	17	18	1
IPI00947540	0.944444	17	18	1
IPI00878318	0.944099	152	161	9
IPI00384671	0.944056	135	143	8
IPI01009929	0.944	118	125	7
IPI00792724	0.944	118	125	7
IPI00921462	0.943925	101	107	6
IPI00884095	0.943925	101	107	6
IPI00985481	0.943867	454	481	27
IPI00884136	0.94382	84	89	5
IPI00921438	0.94375	151	160	9
IPI00446404	0.94375	151	160	9
IPI00980513	0.943662	67	71	4
IPI00442745	0.943662	134	142	8
IPI00884191	0.943662	67	71	4
IPI00979561	0.943662	134	142	8
IPI00921174	0.943662	67	71	4
IPI00444422	0.943548	117	124	7
IPI00384148	0.943396	100	106	6
IPI00418985	0.943396	250	265	15
IPI00400913	0.943284	316	335	19
IPI00878951	0.943262	133	141	8
IPI00384912	0.943231	216	229	13
IPI00410527	0.943231	216	229	13
[truncated: 29,451 more rows]

## Sheet: Lost protein sequences (Mouse)
accession	lost_sequence_percent	lost_sequence_aa	sequence_length	detectable_aa
IPI00475394	1	9	9	0
IPI00970383	1	20	20	0
IPI00886209	1	22	22	0
IPI00652091	1	69	69	0
IPI00130611	1	80	80	0
IPI00475346	1	23	23	0
IPI00652904	1	76	76	0
IPI00876322	1	96	96	0
IPI00652788	1	72	72	0
IPI00109002	1	102	102	0
IPI00654288	1	102	102	0
IPI00831463	1	38	38	0
IPI00652650	1	62	62	0
IPI00880796	1	30	30	0
IPI00653803	1	94	94	0
IPI00990484	1	13	13	0
IPI00989566	1	26	26	0
IPI00473418	1	23	23	0
IPI00990391	1	242	242	0
IPI00652704	1	78	78	0
IPI00874857	1	37	37	0
IPI00990836	1	97	97	0
IPI00652625	1	33	33	0
IPI00988807	1	23	23	0
IPI00975054	1	30	30	0
IPI00653839	1	44	44	0
IPI00876269	1	24	24	0
IPI00874320	1	17	17	0
IPI00884474	1	79	79	0
IPI00649814	1	6	6	0
IPI00656216	1	50	50	0
IPI00605454	1	13	13	0
IPI00989254	1	303	303	0
IPI00881486	1	51	51	0
IPI00652648	1	10	10	0
IPI00856614	1	24	24	0
IPI00987674	1	224	224	0
IPI00653487	1	109	109	0
IPI00988248	1	210	210	0
IPI00128437	1	128	128	0
IPI00988144	1	84	84	0
IPI00856716	1	27	27	0
IPI00653469	1	60	60	0
IPI00986715	1	75	75	0
IPI00944202	1	9	9	0
IPI00762065	1	22	22	0
IPI00652001	1	51	51	0
IPI00407884	1	116	116	0
IPI00608130	1	9	9	0
IPI00988403	1	72	72	0
IPI00985743	1	256	256	0
IPI00991010	1	75	75	0
IPI00894657	1	13	13	0
IPI00228747	1	108	108	0
IPI00654151	1	81	81	0
IPI00858085	1	26	26	0
IPI00849043	1	87	87	0
IPI00858181	1	15	15	0
IPI00654149	1	114	114	0
IPI00606089	1	53	53	0
IPI00877349	1	26	26	0
IPI00651934	1	50	50	0
IPI00989515	1	8	8	0
IPI00987043	1	40	40	0
IPI00986820	1	226	226	0
IPI00989644	1	212	212	0
IPI00651929	1	62	62	0
IPI00922980	1	15	15	0
IPI00928382	1	35	35	0
IPI00885875	1	104	104	0
IPI00554849	1	14	14	0
IPI00875826	1	40	40	0
IPI00874313	1	32	32	0
IPI00970644	1	148	148	0
IPI01016133	1	13	13	0
IPI00880804	1	33	33	0
IPI00653349	1	208	208	0
IPI00652825	1	180	180	0
IPI00223881	1	165	165	0
IPI00988025	1	37	37	0
IPI00462758	1	32	32	0
IPI00652434	1	53	53	0
IPI00551227	1	8	8	0
IPI00974904	1	84	84	0
IPI00886357	1	56	56	0
IPI00988718	1	25	25	0
IPI00857666	1	34	34	0
IPI00407050	1	168	168	0
IPI00987680	1	38	38	0
IPI00653437	1	29	29	0
IPI00406871	1	100	100	0
IPI00831052	1	117	117	0
IPI00474505	1	19	19	0
IPI00652196	1	10	10	0
IPI00844633	1	19	19	0
IPI00407985	1	47	47	0
IPI00989617	1	15	15	0
IPI00880738	1	6	6	0
IPI00651906	1	41	41	0
IPI00652616	1	87	87	0
IPI00652910	1	73	73	0
IPI00928197	1	8	8	0
IPI00880229	1	68	68	0
IPI00875922	1	24	24	0
IPI00970786	1	214	214	0
IPI00555038	1	8	8	0
IPI00653151	1	109	109	0
IPI00831573	1	55	55	0
IPI00957033	1	47	47	0
IPI00762058	1	23	23	0
IPI00988833	1	36	36	0
IPI00464109	1	88	88	0
IPI00856192	1	17	17	0
IPI00652741	1	9	9	0
IPI00856530	1	23	23	0
IPI00989661	1	6	6	0
IPI00653580	1	104	104	0
IPI00875317	1	20	20	0
IPI00225622	1	101	101	0
IPI00475350	1	27	27	0
IPI00874508	1	24	24	0
IPI00975005	1	26	26	0
IPI00123733	1	65	65	0
IPI00831658	1	6	6	0
IPI00662557	1	110	110	0
IPI00474529	1	10	10	0
IPI00652420	1	121	121	0
IPI00458947	1	196	196	0
IPI00957060	1	53	53	0
IPI00986433	1	15	15	0
IPI00652937	1	11	11	0
IPI00473279	1	9	9	0
IPI00654402	1	50	50	0
IPI00970276	1	7	7	0
IPI00987199	1	32	32	0
IPI00555092	1	24	24	0
IPI00395056	1	8	8	0
IPI00989710	1	18	18	0
IPI01016165	1	101	101	0
IPI00464244	1	121	121	0
IPI00404727	1	137	137	0
IPI00652994	1	110	110	0
IPI00473705	1	37	37	0
IPI00406276	1	133	133	0
IPI00968986	1	164	164	0
IPI00466795	1	120	120	0
IPI00985570	1	19	19	0
IPI00648221	1	9	9	0
IPI00876268	1	26	26	0
IPI00475413	1	32	32	0
IPI00986246	1	12	12	0
IPI00652369	1	56	56	0
IPI00956974	1	17	17	0
IPI00654132	1	83	83	0
IPI00622344	1	104	104	0
IPI00137522	1	18	18	0
IPI00652347	1	27	27	0
IPI00880551	1	7	7	0
IPI00474937	1	34	34	0
IPI00875291	1	11	11	0
IPI00653115	1	88	88	0
IPI00652927	1	69	69	0
IPI00654223	1	98	98	0
IPI00988035	1	41	41	0
IPI00652422	1	62	62	0
IPI00918233	1	60	60	0
IPI00653109	1	78	78	0
IPI00881756	1	9	9	0
IPI00881861	1	173	173	0
IPI00123844	1	42	42	0
IPI00653785	1	64	64	0
IPI00653279	1	78	78	0
IPI00654108	1	72	72	0
IPI00987635	1	199	199	0
IPI00874891	1	19	19	0
IPI00990838	1	24	24	0
IPI00551102	1	12	12	0
IPI00654129	1	72	72	0
IPI00990712	1	189	189	0
IPI00880543	1	11	11	0
IPI00475188	1	37	37	0
IPI00652609	1	41	41	0
IPI00652479	1	85	85	0
IPI00227999	1	114	114	0
IPI00169754	1	119	119	0
IPI00654011	1	121	121	0
IPI00986361	1	197	197	0
IPI00974728	1	249	249	0
IPI00462135	1	20	20	0
IPI00265362	1	83	83	0
IPI00408109	1	38	38	0
IPI00988310	1	40	40	0
IPI00831617	1	117	117	0
IPI00134268	1	137	137	0
IPI00226772	1	109	109	0
IPI00654410	1	54	54	0
IPI00990303	1	115	115	0
IPI00987860	1	176	176	0
IPI00886066	1	47	47	0
IPI00170072	1	30	30	0
IPI00990892	1	463	463	0
IPI00128559	1	260	260	0
IPI00895150	1	7	7	0
IPI00226031	1	129	129	0
IPI00986092	1	12	12	0
IPI00652216	1	10	10	0
IPI00474939	1	20	20	0
IPI00654188	1	47	47	0
IPI00153850	1	43	43	0
IPI00652869	1	78	78	0
IPI00874926	1	35	35	0
IPI00876087	1	20	20	0
IPI00987659	1	116	116	0
IPI00652158	1	110	110	0
IPI00985694	1	225	225	0
IPI00405991	1	158	158	0
IPI00649504	1	18	18	0
IPI00874776	1	29	29	0
IPI00464361	1	178	178	0
IPI00462060	1	11	11	0
IPI00875689	1	20	20	0
IPI00988525	1	194	194	0
IPI00652321	1	15	15	0
IPI00988758	1	22	22	0
IPI00654304	1	70	70	0
IPI00554999	1	13	13	0
IPI00970779	1	216	216	0
IPI00894645	1	84	84	0
IPI00875809	1	27	27	0
IPI00475178	1	21	21	0
IPI00652889	1	119	119	0
IPI00459094	1	301	301	0
IPI00880249	1	19	19	0
IPI00918562	1	7	7	0
IPI00875994	1	54	54	0
IPI00874895	1	18	18	0
IPI00677366	1	117	117	0
IPI00974734	1	98	98	0
IPI00895559	1	72	72	0
IPI00988037	1	18	18	0
IPI00667755	1	38	38	0
IPI00919034	1	7	7	0
IPI00856585	1	47	47	0
IPI00169828	1	89	89	0
IPI00849805	1	119	119	0
IPI00459067	1	147	147	0
IPI00990109	1	47	47	0
IPI00473657	1	8	8	0
IPI00875501	1	38	38	0
IPI00652192	1	34	34	0
IPI00460794	1	65	65	0
IPI00460803	1	53	53	0
IPI00988748	1	15	15	0
IPI00473322	1	14	14	0
IPI00395055	1	8	8	0
IPI00469288	1	120	120	0
IPI00654190	1	150	150	0
IPI00462081	1	86	86	0
IPI00653828	1	50	50	0
IPI00895546	1	27	27	0
IPI00652073	1	81	81	0
IPI00653770	1	50	50	0
IPI00474718	1	24	24	0
IPI00458832	1	45	45	0
IPI00989066	1	12	12	0
IPI00407816	1	20	20	0
IPI00988482	1	182	182	0
IPI00653699	1	162	162	0
IPI00474005	1	29	29	0
IPI00459400	1	11	11	0
IPI00475126	1	9	9	0
IPI00653747	1	138	138	0
IPI00742281	1	32	32	0
IPI00989861	1	168	168	0
IPI00987647	1	235	235	0
IPI00109062	1	138	138	0
IPI00224852	1	100	100	0
IPI00985610	1	20	20	0
IPI00551359	1	62	62	0
IPI00876334	1	16	16	0
IPI00880791	1	32	32	0
IPI00928238	1	20	20	0
IPI00986637	0.997895	474	475	1
IPI00760086	0.997093	343	344	1
IPI00462106	0.995215	208	209	1
IPI00226372	0.993333	149	150	1
IPI00109090	0.993197	146	147	1
IPI00654170	0.993151	145	146	1
IPI00985964	0.993056	286	288	2
IPI00652255	0.993007	142	143	1
IPI00462120	0.992908	140	141	1
IPI00457461	0.992701	136	137	1
IPI00404575	0.992248	128	129	1
IPI00407190	0.992126	126	127	1
IPI00986342	0.991952	493	497	4
IPI00652791	0.991935	123	124	1
IPI00404302	0.991935	123	124	1
IPI00990579	0.991453	116	117	1
IPI00653457	0.991453	116	117	1
IPI00653991	0.991228	113	114	1
IPI00228302	0.99115	112	113	1
IPI00651886	0.991071	111	112	1
IPI00968981	0.991071	111	112	1
IPI00653034	0.990991	110	111	1
IPI00875048	0.990909	109	110	1
IPI00405695	0.990826	108	109	1
IPI00652971	0.990741	107	108	1
IPI00875664	0.990654	106	107	1
IPI00849487	0.990654	106	107	1
IPI00985939	0.990654	106	107	1
IPI00112712	0.990654	106	107	1
IPI00228831	0.990476	104	105	1
IPI00225168	0.990099	100	101	1
IPI00990577	0.990099	100	101	1
IPI00653147	0.99	99	100	1
IPI00987987	0.989899	98	99	1
IPI00990194	0.989761	290	293	3
IPI00653512	0.989583	95	96	1
IPI00652861	0.989474	94	95	1
IPI00653924	0.989362	93	94	1
IPI00420584	0.989362	93	94	1
IPI00990429	0.989247	92	93	1
IPI00475235	0.989071	181	183	2
IPI00856321	0.989011	90	91	1
IPI00652281	0.98895	179	181	2
IPI00990347	0.988889	89	90	1
IPI00971262	0.988852	1508	1525	17
IPI00858242	0.988764	88	89	1
IPI00989443	0.988593	260	263	3
IPI00458296	0.988372	85	86	1
IPI00989398	0.988235	252	255	3
IPI00652901	0.988235	168	170	2
IPI00121046	0.988235	84	85	1
IPI00989695	0.988166	167	169	2
IPI00849949	0.988024	165	167	2
IPI00652202	0.987805	81	82	1
IPI00988339	0.9875	237	240	3
IPI00986635	0.987448	236	239	3
IPI00651904	0.987342	78	79	1
IPI00460814	0.987179	77	78	1
IPI00653696	0.987179	77	78	1
IPI00653154	0.987013	76	77	1
IPI00850491	0.986957	227	230	3
IPI00404940	0.9869	226	229	3
IPI00652069	0.986842	75	76	1
IPI00970127	0.985915	70	71	1
IPI00652820	0.985507	68	69	1
IPI00652992	0.985507	68	69	1
IPI00653186	0.985507	136	138	2
IPI00895268	0.985401	135	137	2
IPI00988556	0.985294	67	68	1
IPI00460816	0.984962	131	133	2
IPI00989711	0.984848	130	132	2
IPI00652509	0.984848	130	132	2
IPI00986847	0.984733	258	262	4
IPI00970559	0.984615	64	65	1
IPI00404821	0.984375	126	128	2
IPI00461018	0.984375	126	128	2
IPI00988080	0.983871	122	124	2
IPI00134246	0.983871	122	124	2
IPI00459460	0.983871	61	62	1
IPI00875349	0.983871	61	62	1
IPI00986373	0.983539	239	243	4
IPI00653081	0.983516	179	182	3
IPI00856300	0.983051	58	59	1
IPI00990132	0.983051	58	59	1
IPI00406218	0.983051	116	118	2
IPI00652701	0.983051	58	59	1
IPI00471421	0.982857	172	175	3
IPI00460824	0.982759	114	116	2
IPI00351413	0.982609	113	115	2
IPI00109032	0.982609	113	115	2
IPI00473964	0.982456	56	57	1
IPI00652690	0.982456	56	57	1
IPI00653312	0.982456	56	57	1
IPI00225682	0.982456	112	114	2
IPI00653919	0.982301	111	113	2
IPI00108525	0.982143	110	112	2
IPI00653740	0.982143	110	112	2
IPI00134122	0.981982	109	111	2
IPI00831265	0.981818	108	110	2
IPI00515495	0.981651	107	109	2
IPI00221702	0.981651	107	109	2
IPI00474468	0.981595	160	163	3
IPI00474803	0.981595	160	163	3
IPI00405470	0.981481	159	162	3
IPI00844619	0.981481	212	216	4
IPI00653050	0.981481	53	54	1
IPI00654341	0.981481	106	108	2
IPI00137796	0.981132	104	106	2
IPI00986610	0.981132	52	53	1
IPI00652657	0.981132	52	53	1
IPI00929906	0.981013	310	316	6
IPI00132834	0.980952	103	105	2
IPI00654205	0.980769	102	104	2
IPI00648145	0.978723	46	47	1
IPI00990254	0.978648	275	281	6
IPI00652631	0.978261	90	92	2
IPI00651901	0.977778	44	45	1
IPI00229219	0.977778	220	225	5
IPI00652626	0.977778	132	135	3
IPI00988260	0.977346	604	618	14
IPI00108380	0.977273	129	132	3
IPI00652954	0.977273	129	132	3
IPI00652727	0.976536	874	895	21
IPI00918558	0.976471	83	85	2
IPI00605079	0.976471	83	85	2
IPI00986850	0.97619	82	84	2
IPI00986774	0.97619	164	168	4
IPI00652061	0.976	122	125	3
IPI00894795	0.976	122	125	3
IPI00625581	0.975904	81	83	2
IPI00653757	0.975904	81	83	2
IPI00653492	0.975904	81	83	2
IPI00928239	0.97561	80	82	2
IPI00651843	0.97561	40	41	1
IPI00460792	0.97561	80	82	2
IPI00988792	0.97551	239	245	6
IPI00969974	0.975248	197	202	5
IPI00661238	0.975207	118	121	3
IPI00406149	0.975155	157	161	4
IPI00654240	0.975	78	80	2
IPI00985561	0.975	39	40	1
IPI00349469	0.975	117	120	3
IPI00407060	0.974684	154	158	4
IPI00652461	0.974684	77	79	2
IPI00349692	0.974359	114	117	3
IPI00652829	0.974138	113	116	3
IPI00661618	0.973913	112	115	3
IPI00651796	0.973913	112	115	3
IPI00742302	0.973856	149	153	4
IPI00111624	0.973684	111	114	3
IPI00830340	0.973684	111	114	3
IPI00460778	0.972973	72	74	2
IPI00652181	0.972973	144	148	4
IPI00653410	0.972973	108	111	3
IPI00471454	0.972727	107	110	3
IPI00653666	0.972727	107	110	3
IPI00475340	0.972603	142	146	4
IPI00653889	0.972477	106	109	3
IPI00224625	0.972414	141	145	4
IPI00654066	0.972222	70	72	2
IPI00988307	0.972222	35	36	1
IPI00458974	0.972222	175	180	5
IPI00460763	0.972222	70	72	2
IPI00653729	0.972222	105	108	3
IPI00225571	0.972222	105	108	3
IPI00406791	0.972028	139	143	4
IPI00460811	0.971963	104	107	3
IPI00653685	0.971831	69	71	2
IPI00651926	0.971429	68	70	2
IPI00652256	0.971429	102	105	3
IPI00900400	0.971429	34	35	1
IPI00112174	0.970874	100	103	3
IPI00990639	0.970684	298	307	9
IPI00885224	0.970588	66	68	2
IPI00651794	0.970588	165	170	5
IPI00652285	0.970588	99	102	3
IPI00857725	0.970297	98	101	3
IPI00986889	0.97006	162	167	5
IPI00987115	0.97	291	300	9
IPI00928342	0.97	97	100	3
IPI00651994	0.97	97	100	3
IPI00828667	0.969925	129	133	4
IPI00882231	0.969925	129	133	4
IPI00652421	0.969697	64	66	2
IPI00990804	0.969697	672	693	21
IPI00652337	0.969697	128	132	4
IPI00985901	0.969697	672	693	21
IPI00652128	0.969697	64	66	2
IPI00850161	0.969512	159	164	5
IPI00986511	0.969466	127	131	4
IPI00457462	0.969466	127	131	4
IPI00653272	0.969466	127	131	4
IPI00653818	0.969466	254	262	8
IPI00986435	0.96875	31	32	1
IPI00986950	0.968627	247	255	8
IPI00228207	0.968254	122	126	4
IPI00458946	0.968	242	250	8
IPI00986611	0.96789	211	218	7
IPI00651965	0.967742	60	62	2
IPI00460802	0.967742	60	62	2
IPI00653999	0.967742	60	62	2
IPI00652584	0.967742	120	124	4
IPI00133307	0.967742	120	124	4
IPI00551543	0.967391	89	92	3
IPI00224106	0.967213	118	122	4
IPI00652940	0.967213	59	61	2
IPI00460773	0.967033	88	91	3
IPI00460774	0.967033	88	91	3
IPI00849366	0.966942	117	121	4
IPI00460825	0.966942	117	121	4
IPI00652614	0.966667	58	60	2
IPI00474044	0.966667	58	60	2
IPI00659847	0.966667	116	120	4
IPI00169625	0.966667	116	120	4
IPI00653176	0.966667	116	120	4
IPI00462138	0.966667	87	90	3
IPI00990468	0.966667	29	30	1
IPI00404829	0.966443	144	149	5
IPI00407659	0.966292	86	89	3
IPI00460810	0.966292	86	89	3
IPI00652752	0.966102	114	118	4
IPI00653427	0.966102	114	118	4
IPI00989549	0.965909	170	176	6
IPI00652212	0.965909	85	88	3
IPI00652595	0.965909	85	88	3
IPI00755318	0.965812	113	117	4
IPI00673534	0.965812	113	117	4
IPI00273394	0.965753	141	146	5
IPI00653208	0.965517	112	116	4
IPI00988714	0.965517	112	116	4
IPI00660378	0.965517	112	116	4
IPI00653865	0.965517	56	58	2
IPI00895201	0.965517	28	29	1
IPI00654130	0.965517	112	116	4
IPI00403311	0.965368	223	231	8
IPI00461007	0.965217	111	115	4
IPI00831162	0.965217	111	115	4
IPI00831290	0.965217	111	115	4
IPI00830450	0.965217	111	115	4
IPI00405741	0.965116	166	172	6
IPI00968903	0.964912	110	114	4
IPI00407273	0.964912	110	114	4
IPI00877226	0.964912	55	57	2
IPI00474210	0.964912	110	114	4
IPI00381746	0.964912	110	114	4
IPI00652008	0.964602	109	113	4
IPI00664821	0.964602	109	113	4
IPI00654428	0.964602	109	113	4
IPI00807832	0.964497	163	169	6
IPI00461582	0.964286	108	112	4
IPI00407046	0.964286	108	112	4
IPI00110527	0.964286	108	112	4
IPI00882149	0.964286	27	28	1
IPI00515568	0.963964	107	111	4
IPI00405270	0.963964	107	111	4
IPI00652922	0.963964	107	111	4
IPI00989420	0.963964	107	111	4
IPI00605299	0.963964	107	111	4
IPI00406781	0.963636	106	110	4
IPI00460603	0.963504	132	137	5
IPI00652929	0.963303	105	109	4
IPI00652713	0.963303	105	109	4
IPI00988781	0.963303	105	109	4
IPI00480290	0.963235	131	136	5
IPI00990625	0.963173	340	353	13
IPI00831230	0.962963	52	54	2
IPI00651900	0.962963	104	108	4
IPI00828658	0.962963	130	135	5
IPI00988367	0.962963	104	108	4
IPI00108606	0.962617	103	107	4
IPI00225980	0.962617	103	107	4
IPI00654194	0.9625	77	80	3
IPI00988428	0.9625	77	80	3
IPI00659789	0.962264	102	106	4
IPI00986949	0.962264	51	53	2
IPI00652290	0.962264	102	106	4
IPI00653970	0.962264	102	106	4
IPI00987080	0.962162	178	185	7
IPI00989232	0.962085	406	422	16
IPI00653576	0.962025	76	79	3
IPI00990480	0.961957	177	184	7
IPI00228814	0.961945	455	473	18
IPI00968979	0.961538	25	26	1
IPI00322039	0.961538	100	104	4
IPI00968987	0.961538	25	26	1
IPI00407040	0.96124	124	129	5
IPI00653369	0.961165	99	103	4
IPI00986209	0.960843	319	332	13
IPI00457936	0.960714	269	280	11
IPI00653611	0.96063	122	127	5
IPI00474973	0.96063	122	127	5
IPI00228437	0.96063	122	127	5
IPI00457549	0.960526	146	152	6
IPI00986269	0.960452	170	177	7
IPI00988386	0.960452	170	177	7
IPI00654309	0.960396	97	101	4
IPI00653108	0.960396	97	101	4
IPI00985840	0.960396	97	101	4
IPI00652260	0.960396	97	101	4
IPI00653500	0.960396	97	101	4
IPI00119134	0.960396	97	101	4
IPI00459743	0.960396	97	101	4
IPI00405244	0.960396	97	101	4
IPI00989628	0.960227	169	176	7
IPI00340401	0.960076	1515	1578	63
IPI00226841	0.96	96	100	4
IPI00137420	0.96	96	100	4
IPI00474314	0.96	24	25	1
IPI00406736	0.96	96	100	4
IPI00985788	0.959677	238	248	10
IPI00137971	0.959514	237	247	10
IPI00653365	0.959459	71	74	3
IPI00654229	0.95935	118	123	5
IPI00653230	0.95935	118	123	5
IPI00474250	0.959184	47	49	2
IPI00671015	0.959016	117	122	5
IPI00226457	0.958678	116	121	5
IPI00989719	0.958647	255	266	11
IPI00653718	0.958621	139	145	6
IPI00475357	0.958333	23	24	1
IPI00654161	0.958333	115	120	5
IPI00987307	0.958333	92	96	4
IPI00169479	0.958333	92	96	4
IPI00652706	0.958333	46	48	2
IPI00986471	0.958333	23	24	1
IPI00749806	0.958333	115	120	5
IPI00404626	0.957983	114	119	5
IPI00986115	0.957983	228	238	10
IPI00402908	0.957895	182	190	8
IPI00652908	0.957831	159	166	7
IPI00849255	0.957627	226	236	10
IPI00651945	0.957627	113	118	5
IPI00652207	0.957447	90	94	4
IPI00652966	0.957447	135	141	6
IPI00652437	0.957447	45	47	2
IPI00776266	0.957265	112	117	5
IPI00653930	0.957265	112	117	5
IPI00169755	0.957265	112	117	5
IPI00225629	0.957265	112	117	5
IPI00403640	0.957265	112	117	5
IPI00474398	0.957265	112	117	5
IPI00895060	0.957143	67	70	3
IPI00653275	0.957143	67	70	3
IPI00404140	0.957143	134	140	6
IPI00761470	0.957143	67	70	3
IPI00347289	0.956989	267	279	12
IPI00652726	0.956989	89	93	4
IPI00757554	0.956897	111	116	5
IPI00985528	0.956522	22	23	1
IPI00850915	0.956522	220	230	10
IPI00986775	0.956522	220	230	10
IPI00987819	0.956522	220	230	10
IPI00652955	0.956522	220	230	10
IPI00115539	0.956522	66	69	3
IPI00988049	0.956522	66	69	3
IPI00474572	0.956522	132	138	6
IPI00988923	0.956522	88	92	4
IPI00922964	0.956522	66	69	3
IPI00228722	0.95614	109	114	5
IPI00831212	0.95614	109	114	5
IPI00468906	0.95614	109	114	5
IPI00986871	0.95614	109	114	5
IPI00405387	0.95614	109	114	5
IPI00460777	0.955882	65	68	3
IPI00882109	0.955752	108	113	5
IPI00653156	0.955752	108	113	5
IPI00652539	0.955752	108	113	5
IPI00670781	0.955556	215	225	10
IPI00621119	0.955556	43	45	2
IPI00986132	0.955556	215	225	10
IPI00918779	0.955556	43	45	2
IPI00919035	0.955446	193	202	9
IPI00225101	0.955357	107	112	5
IPI00882281	0.955224	64	67	3
IPI00621024	0.955224	128	134	6
IPI00323639	0.955056	85	89	4
IPI00929770	0.955017	276	289	13
IPI00986749	0.954839	148	155	7
IPI00356530	0.954609	2713	2842	129
IPI00988787	0.954545	315	330	15
IPI00473351	0.954545	105	110	5
IPI00988967	0.954545	21	22	1
IPI00876451	0.954545	105	110	5
IPI00986048	0.954545	147	154	7
IPI00223088	0.954545	147	154	7
IPI00676514	0.954545	147	154	7
IPI00830975	0.954128	104	109	5
IPI00406988	0.954128	104	109	5
IPI00121204	0.954128	104	109	5
IPI00652318	0.954023	83	87	4
IPI00856191	0.953846	124	130	6
IPI00881300	0.953846	62	65	3
IPI00850834	0.953704	103	108	5
IPI00406973	0.953704	103	108	5
IPI00652951	0.953704	103	108	5
IPI00460930	0.953704	103	108	5
IPI00223640	0.953704	103	108	5
IPI00462265	0.953488	41	43	2
IPI00975046	0.953488	41	43	2
IPI00985843	0.953488	410	430	20
IPI00652875	0.953333	143	150	7
IPI00956965	0.953271	102	107	5
IPI00653263	0.953271	102	107	5
IPI00987636	0.953125	183	192	9
IPI00461221	0.953125	122	128	6
IPI00114877	0.953125	61	64	3
IPI00654426	0.953125	61	64	3
IPI00653296	0.95302	142	149	7
IPI00653056	0.952941	162	170	8
IPI00408510	0.952941	81	85	4
IPI00403744	0.952941	162	170	8
IPI00653731	0.95283	101	106	5
IPI00111594	0.952756	121	127	6
IPI00652165	0.952663	161	169	8
IPI00407390	0.952663	161	169	8
IPI00987070	0.952607	201	211	10
IPI00849093	0.952607	201	211	10
IPI00956840	0.952381	40	42	2
IPI00652188	0.952381	60	63	3
IPI00228652	0.952381	100	105	5
IPI00110919	0.952381	100	105	5
IPI00227201	0.952381	180	189	9
IPI00652853	0.952381	100	105	5
IPI00458957	0.952381	180	189	9
IPI00224853	0.952381	100	105	5
IPI00652714	0.952381	80	84	4
IPI00653048	0.952381	60	63	3
IPI00474091	0.952381	20	21	1
IPI00653157	0.952381	80	84	4
IPI00121240	0.952191	239	251	12
IPI00467626	0.952055	139	146	7
IPI00654093	0.951923	99	104	5
IPI00677699	0.951613	118	124	6
IPI00407660	0.951613	59	62	3
IPI00112710	0.951613	118	124	6
IPI00849034	0.951456	196	206	10
IPI00322138	0.951389	685	720	35
IPI00652383	0.95122	117	123	6
IPI00753325	0.95122	117	123	6
IPI00651890	0.95122	78	82	4
IPI00830395	0.95122	39	41	2
IPI00605642	0.95122	117	123	6
IPI00406928	0.95122	117	123	6
IPI00457448	0.951087	175	184	9
IPI00986017	0.95082	116	122	6
IPI00653218	0.95082	116	122	6
IPI00406986	0.950704	135	142	7
IPI00653804	0.950704	135	142	7
IPI00989357	0.950495	96	101	5
IPI00458649	0.950495	96	101	5
IPI00654379	0.950413	115	121	6
IPI00656264	0.950413	115	121	6
IPI00987901	0.950397	479	504	25
IPI00110994	0.95	133	140	7
IPI00404855	0.95	114	120	6
IPI00880516	0.95	76	80	4
IPI00404293	0.95	114	120	6
IPI00970196	0.95	38	40	2
IPI00475419	0.95	19	20	1
IPI00652066	0.95	114	120	6
IPI00957032	0.95	38	40	2
IPI00855066	0.949791	227	239	12
IPI00224074	0.94964	132	139	7
IPI00662076	0.94958	113	119	6
IPI00474010	0.94958	452	476	24
IPI00987324	0.949438	169	178	9
IPI00653625	0.949367	150	158	8
IPI00881771	0.949367	75	79	4
IPI00226909	0.949153	112	118	6
IPI00874882	0.948882	297	313	16
IPI00987317	0.948845	1725	1818	93
IPI00224980	0.948819	241	254	13
IPI00987240	0.948718	148	156	8
IPI00673559	0.948718	111	117	6
IPI00652840	0.948718	111	117	6
IPI00671237	0.948718	111	117	6
IPI00884541	0.948718	629	663	34
IPI00112991	0.948718	111	117	6
IPI00831391	0.948454	92	97	5
IPI00651809	0.948454	92	97	5
IPI00990415	0.948413	239	252	13
IPI00652348	0.948276	55	58	3
IPI00408807	0.948276	110	116	6
IPI00885763	0.948276	55	58	3
IPI00652800	0.948276	55	58	3
IPI00460775	0.948276	55	58	3
IPI00653819	0.947917	91	96	5
IPI00986613	0.947883	291	307	16
IPI00831704	0.947826	109	115	6
IPI00458505	0.947826	109	115	6
IPI00915045	0.947826	109	115	6
IPI00761741	0.947826	109	115	6
IPI00653035	0.947712	145	153	8
IPI00405759	0.947674	163	172	9
IPI00109405	0.947644	181	191	10
IPI00987504	0.947552	271	286	15
IPI00652553	0.947368	108	114	6
IPI00652013	0.947368	180	190	10
IPI00352901	0.947368	108	114	6
IPI00652503	0.947368	126	133	7
IPI00474633	0.947368	18	19	1
IPI00653719	0.947368	36	38	2
IPI00228493	0.947368	180	190	10
IPI00775955	0.947368	18	19	1
IPI00405031	0.94697	125	132	7
IPI00653932	0.946903	107	113	6
IPI00848563	0.946875	303	320	17
IPI00652575	0.946667	71	75	4
IPI00989285	0.946565	248	262	14
IPI00136017	0.946429	106	112	6
IPI00407073	0.946429	106	112	6
IPI00986497	0.946372	300	317	17
IPI00459881	0.946309	141	149	8
IPI00652543	0.946309	141	149	8
IPI00808177	0.946309	141	149	8
IPI00111567	0.946237	88	93	5
IPI00654381	0.946108	158	167	9
IPI00653159	0.945946	35	37	2
IPI00123201	0.945946	70	74	4
IPI00410821	0.945946	105	111	6
IPI00653540	0.945946	70	74	4
IPI00461773	0.945946	105	111	6
IPI00988312	0.945813	192	203	11
IPI00457978	0.945813	192	203	11
IPI00652620	0.945736	122	129	7
IPI00918901	0.945652	87	92	5
IPI00623293	0.945652	87	92	5
IPI00134274	0.945578	139	147	8
IPI00111410	0.945455	104	110	6
IPI00654051	0.945455	52	55	3
IPI00317811	0.945455	104	110	6
IPI00458543	0.945455	104	110	6
IPI00989198	0.945378	225	238	13
IPI00653488	0.945312	121	128	7
IPI00473725	0.945312	121	128	7
IPI00132790	0.945205	138	146	8
IPI00881618	0.945205	69	73	4
IPI00473369	0.945122	155	164	9
IPI00653257	0.945055	86	91	5
IPI00653691	0.944882	120	127	7
IPI00228146	0.944882	120	127	7
IPI00406196	0.944882	120	127	7
IPI00896652	0.944882	120	127	7
IPI00651780	0.944828	137	145	8
IPI00124732	0.944724	188	199	11
IPI00652044	0.944444	136	144	8
IPI00652948	0.944444	119	126	7
IPI00463698	0.944444	17	18	1
IPI00224011	0.944444	119	126	7
IPI00808490	0.944444	136	144	8
IPI00659676	0.944304	373	395	22
IPI00341576	0.944304	373	395	22
IPI00112635	0.944056	135	143	8
IPI00474841	0.94382	168	178	10
IPI00987694	0.94375	151	160	9
IPI00458725	0.94375	151	160	9
IPI00652681	0.943548	117	124	7
IPI00652360	0.943396	50	53	3
IPI00652920	0.943396	100	106	6
IPI00654000	0.943396	100	106	6
IPI00404631	0.943231	216	229	13
IPI00876039	0.943182	83	88	5
IPI00654173	0.943089	116	123	7
IPI00462759	0.942857	33	35	2
IPI00751909	0.942857	264	280	16
IPI00654324	0.942857	198	210	12
IPI00653737	0.942857	66	70	4
IPI00406278	0.942675	148	157	9
IPI00653681	0.942308	49	52	3
IPI00855106	0.942222	212	225	13
IPI00652517	0.942222	212	225	13
IPI00653002	0.942149	114	121	7
IPI00653504	0.942029	65	69	4
IPI00653854	0.941935	146	155	9
IPI00653334	0.941748	97	103	6
IPI00404836	0.941748	97	103	6
IPI00848857	0.941704	210	223	13
IPI00652670	0.941176	96	102	6
IPI00653961	0.941176	80	85	5
IPI00880895	0.941176	48	51	3
IPI00654412	0.941176	64	68	4
IPI00654101	0.941176	64	68	4
IPI00621431	0.941003	319	339	20
IPI00987891	0.941003	319	339	20
IPI00653949	0.940678	111	118	7
IPI00653722	0.940476	79	84	5
IPI00989288	0.940171	110	117	7
IPI00651922	0.940171	110	117	7
IPI00226670	0.94012	157	167	10
IPI00276972	0.94	282	300	18
IPI00653161	0.94	94	100	6
IPI00874418	0.94	47	50	3
IPI00112588	0.94	94	100	6
IPI00474087	0.93985	125	133	8
IPI00653258	0.939759	78	83	5
IPI00881324	0.939759	78	83	5
IPI00652907	0.939655	109	116	7
IPI00808254	0.939655	109	116	7
IPI00987740	0.939655	109	116	7
IPI00652399	0.939614	389	414	25
IPI00989997	0.939394	155	165	10
IPI00986462	0.939394	186	198	12
IPI00928329	0.939394	31	33	2
IPI00473857	0.939394	31	33	2
IPI00990259	0.939163	247	263	16
IPI00133774	0.93913	108	115	7
IPI00654346	0.93913	108	115	7
IPI00882306	0.93913	108	115	7
IPI00831140	0.93913	108	115	7
IPI00988229	0.939024	77	82	5
IPI00653585	0.938889	169	180	11
IPI00123581	0.938776	138	147	9
IPI00135834	0.938596	107	114	7
IPI00118932	0.938596	107	114	7
IPI00880675	0.938596	107	114	7
IPI00654137	0.938462	122	130	8
IPI00987474	0.938389	198	211	13
IPI00649168	0.938272	76	81	5
IPI00652844	0.938053	106	113	7
IPI00990048	0.937853	830	885	55
IPI00403047	0.9375	105	112	7
IPI00653434	0.9375	120	128	8
IPI00653850	0.9375	60	64	4
IPI00654302	0.9375	45	48	3
IPI00515471	0.9375	105	112	7
IPI00653968	0.9375	30	32	2
IPI00651868	0.9375	75	80	5
IPI00379099	0.937233	657	701	44
IPI00652655	0.937008	119	127	8
IPI00224956	0.937008	119	127	8
IPI00652155	0.936937	104	111	7
IPI00989155	0.936709	814	869	55
IPI00652642	0.93662	133	142	9
IPI00653480	0.936508	118	126	8
IPI00606963	0.936508	59	63	4
IPI00652785	0.936364	103	110	7
IPI00651869	0.93633	250	267	17
IPI00228714	0.93617	132	141	9
IPI00330409	0.935897	73	78	5
IPI00654191	0.93578	102	109	7
IPI00968942	0.93578	102	109	7
IPI00474011	0.935484	29	31	2
IPI00988014	0.935484	116	124	8
IPI00404107	0.935484	145	155	10
IPI00880418	0.935484	87	93	6
IPI00459790	0.935484	116	124	8
IPI00356605	0.935294	159	170	11
IPI00137205	0.935185	101	108	7
IPI00652242	0.935185	101	108	7
IPI00460764	0.935185	101	108	7
IPI00471297	0.935115	245	262	17
IPI00226653	0.934959	115	123	8
IPI00653758	0.934911	158	169	11
IPI00652027	0.934783	172	184	12
IPI00473363	0.934783	43	46	3
IPI00875113	0.934783	172	184	12
IPI00991125	0.934659	329	352	23
IPI00653203	0.934579	100	107	7
IPI00404087	0.934579	100	107	7
IPI00988832	0.934524	157	168	11
IPI00988277	0.934498	214	229	15
IPI00463428	0.934426	57	61	4
IPI00653153	0.934426	57	61	4
IPI00651986	0.934426	114	122	8
IPI00989041	0.934343	185	198	13
IPI00890295	0.933962	198	212	14
IPI00652965	0.933962	99	106	7
IPI00474426	0.933962	99	106	7
IPI00975002	0.933962	99	106	7
IPI00466455	0.933884	113	121	8
IPI00460630	0.933735	465	498	33
IPI00318133	0.933333	126	135	9
IPI00473580	0.933333	28	30	2
IPI00987591	0.933333	98	105	7
IPI00988750	0.933333	14	15	1
IPI00985941	0.933333	42	45	3
IPI00131849	0.933333	98	105	7
IPI00874631	0.933333	14	15	1
IPI00918998	0.933333	28	30	2
IPI00652427	0.933333	56	60	4
IPI00458971	0.933333	98	105	7
IPI00987194	0.933333	14	15	1
IPI00469330	0.933333	112	120	8
IPI00990786	0.933014	195	209	14
IPI00654049	0.932773	111	119	8
IPI00653892	0.932773	111	119	8
IPI00875120	0.932692	97	104	7
IPI00651974	0.932692	97	104	7
IPI00652501	0.932203	110	118	8
IPI00849941	0.932203	110	118	8
IPI00458295	0.932203	55	59	4
IPI00831117	0.932203	110	118	8
IPI00875847	0.932203	55	59	4
IPI00225451	0.932039	96	103	7
IPI00135256	0.932039	96	103	7
IPI00605840	0.931937	178	191	13
IPI00462968	0.931818	123	132	9
IPI00649146	0.931818	82	88	6
IPI00462795	0.931818	123	132	9
IPI00652177	0.931818	82	88	6
IPI00605852	0.931624	109	117	8
IPI00125877	0.931624	109	117	8
IPI00125902	0.931624	109	117	8
IPI00830763	0.931624	109	117	8
IPI00955643	0.931624	109	117	8
IPI00653899	0.931507	68	73	5
IPI00133660	0.931507	204	219	15
IPI00988488	0.93133	217	233	16
IPI00461168	0.93125	149	160	11
IPI00816958	0.931034	108	116	8
IPI00654105	0.931034	135	145	10
IPI00654123	0.931034	108	116	8
IPI00831490	0.931034	108	116	8
IPI00654018	0.931034	54	58	4
IPI00653657	0.930693	94	101	7
IPI00458404	0.930693	94	101	7
IPI00659008	0.930435	107	115	8
IPI00853762	0.930435	214	230	16
IPI00405069	0.930233	120	129	9
IPI00474072	0.930233	40	43	3
IPI00405733	0.93	93	100	7
IPI00341542	0.93	279	300	21
IPI00991070	0.929907	199	214	15
IPI00339877	0.929864	411	442	31
IPI00474249	0.929825	159	171	12
IPI00224465	0.929825	106	114	8
IPI00987019	0.929825	212	228	16
IPI00881661	0.929825	106	114	8
IPI00652570	0.929825	106	114	8
IPI00987212	0.929775	331	356	25
IPI00458110	0.929487	145	156	11
IPI00652125	0.929412	79	85	6
IPI00460495	0.929412	79	85	6
IPI00849099	0.929293	92	99	7
IPI00475090	0.929293	92	99	7
IPI00223940	0.929204	210	226	16
IPI00653867	0.929204	105	113	8
IPI00461748	0.929134	236	254	18
IPI00108303	0.929134	118	127	9
IPI00652912	0.929078	131	141	10
IPI00885356	0.928571	39	42	3
IPI00986265	0.928571	65	70	5
IPI00108722	0.928571	104	112	8
IPI00857650	0.928571	78	84	6
IPI00228269	0.928571	104	112	8
IPI00606172	0.928571	26	28	2
IPI00551455	0.928571	52	56	4
IPI00458494	0.928571	130	140	10
IPI00896686	0.928571	52	56	4
IPI00928227	0.928571	39	42	3
IPI00462443	0.928571	26	28	2
IPI00753525	0.928571	104	112	8
IPI00473440	0.928571	26	28	2
IPI00988346	0.928177	168	181	13
IPI00122183	0.928	116	125	9
IPI00353585	0.928	232	250	18
IPI00226395	0.927928	103	111	8
IPI00894924	0.927835	90	97	7
IPI00857177	0.927835	180	194	14
IPI00876397	0.927835	90	97	7
IPI00969013	0.92766	218	235	17
IPI00880845	0.927536	64	69	5
IPI00857754	0.927419	115	124	9
IPI00652780	0.927374	166	179	13
IPI00895558	0.927273	153	165	12
IPI00880709	0.927273	102	110	8
IPI00988273	0.927195	433	467	34
IPI00654034	0.927083	89	96	7
IPI00988151	0.926829	38	41	3
IPI00222254	0.926829	114	123	9
IPI00460786	0.926829	76	82	6
IPI00406803	0.926606	101	109	8
IPI00136152	0.926606	101	109	8
IPI00654333	0.926606	101	109	8
IPI00460771	0.926471	63	68	5
IPI00654014	0.926471	63	68	5
IPI00474152	0.926316	88	95	7
IPI00968880	0.925926	150	162	12
IPI00881111	0.925926	75	81	6
IPI00317069	0.925926	150	162	12
IPI00463000	0.925926	225	243	18
IPI00653320	0.925926	150	162	12
IPI00653187	0.92562	112	121	9
IPI00138365	0.92562	112	121	9
IPI00474141	0.92562	112	121	9
IPI00459124	0.92562	112	121	9
IPI00469391	0.925532	87	94	7
IPI00848596	0.925532	87	94	7
IPI00463722	0.925532	87	94	7
IPI00405643	0.925466	149	161	12
IPI00136611	0.925397	583	630	47
IPI00461452	0.925373	124	134	10
IPI00988344	0.925373	62	67	5
IPI00986690	0.925267	260	281	21
IPI00654260	0.925234	99	107	8
IPI00653725	0.925234	99	107	8
IPI00459617	0.92517	136	147	11
IPI00652197	0.925134	346	374	28
IPI00875359	0.925	37	40	3
IPI00653308	0.925	111	120	9
IPI00457450	0.925	37	40	3
IPI00118103	0.925	74	80	6
IPI00130282	0.924812	123	133	10
IPI00224803	0.924731	86	93	7
IPI00474476	0.924528	98	106	8
IPI00652989	0.924528	49	53	4
IPI00223451	0.924528	98	106	8
IPI00460793	0.924528	49	53	4
IPI00403997	0.92437	110	119	9
IPI00986577	0.924309	635	687	52
IPI00404073	0.924188	256	277	21
IPI00405623	0.924171	195	211	16
IPI00405724	0.923913	170	184	14
IPI00651961	0.923913	85	92	7
IPI00653361	0.923913	85	92	7
IPI00111940	0.92381	97	105	8
IPI00671722	0.923729	109	118	9
IPI00405112	0.923664	121	131	10
IPI00459130	0.923664	242	262	20
IPI00137421	0.923664	121	131	10
IPI00817042	0.923611	133	144	11
IPI00475223	0.923611	133	144	11
IPI00652872	0.923077	36	39	3
IPI00720088	0.923077	84	91	7
IPI00123222	0.923077	120	130	10
IPI00881965	0.923077	108	117	9
IPI00458429	0.923077	60	65	5
IPI00652961	0.923077	48	52	4
IPI00459593	0.922535	131	142	11
IPI00756604	0.922509	250	271	21
IPI00461875	0.922481	119	129	10
IPI00406290	0.922481	119	129	10
IPI00830770	0.922414	107	116	9
IPI00831708	0.922414	107	116	9
IPI00135840	0.922078	142	154	12
IPI00990200	0.921839	401	435	34
IPI00109742	0.921739	106	115	9
IPI00830865	0.921739	106	115	9
IPI00458294	0.921569	94	102	8
IPI00117948	0.921569	94	102	8
IPI00458300	0.921569	94	102	8
IPI00652011	0.921053	70	76	6
IPI00653588	0.921053	105	114	9
IPI00989623	0.920807	593	644	51
IPI00459009	0.920792	93	101	8
IPI00474835	0.920792	93	101	8
IPI00225463	0.920792	93	101	8
IPI00461074	0.920635	116	126	10
IPI00880728	0.920635	116	126	10
IPI00851039	0.920601	429	466	37
IPI00988922	0.920455	81	88	7
IPI00651814	0.920455	81	88	7
IPI00460790	0.920455	162	176	14
IPI00654345	0.920455	81	88	7
IPI00653871	0.920455	81	88	7
IPI00379519	0.920354	104	113	9
IPI00652841	0.920354	104	113	9
IPI00830676	0.92029	127	138	11
IPI00124943	0.920245	300	326	26
IPI00461497	0.92	92	100	8
IPI00652332	0.92	23	25	2
IPI00458706	0.92	92	100	8
IPI00990004	0.92	23	25	2
IPI00331180	0.92	92	100	8
IPI00162870	0.919679	229	249	20
IPI00830348	0.919643	103	112	9
IPI00138054	0.919643	103	112	9
IPI00136831	0.919643	103	112	9
IPI00989637	0.919643	103	112	9
IPI00352784	0.919614	286	311	25
IPI00405129	0.91954	160	174	14
IPI00848770	0.919355	285	310	25
IPI00653833	0.919355	57	62	5
IPI00652467	0.919355	57	62	5
IPI00988084	0.918919	34	37	3
IPI00169729	0.918919	68	74	6
IPI00515320	0.918919	102	111	9
IPI00990759	0.918919	34	37	3
IPI00854974	0.91875	147	160	13
IPI00989197	0.91875	147	160	13
IPI00750327	0.918728	260	283	23
IPI00381627	0.918367	90	98	8
IPI00652327	0.918367	45	49	4
IPI00660069	0.918367	90	98	8
IPI00622261	0.918367	45	49	4
IPI00227647	0.918239	146	159	13
IPI00458758	0.918182	101	110	9
IPI00830810	0.918182	101	110	9
IPI00653771	0.918182	101	110	9
IPI00831093	0.918182	101	110	9
IPI00854997	0.918129	157	171	14
IPI00124031	0.918033	56	61	5
IPI00652502	0.918033	112	122	10
IPI00605715	0.918033	112	122	10
IPI00654347	0.917808	134	146	12
IPI00651967	0.917808	134	146	12
IPI00654275	0.917808	134	146	12
IPI00135804	0.917808	134	146	12
IPI00987667	0.917808	67	73	6
IPI00986528	0.917647	234	255	21
IPI00756771	0.917647	78	85	7
IPI00652677	0.917647	78	85	7
IPI00651916	0.917526	89	97	8
IPI00377282	0.917526	178	194	16
IPI00405363	0.917431	100	109	9
IPI00403766	0.917431	100	109	9
IPI00461812	0.917355	111	121	10
IPI00918264	0.917293	122	133	11
IPI00606370	0.917241	266	290	24
IPI00988975	0.917127	166	181	15
IPI00919172	0.916667	110	120	10
IPI00874679	0.916667	44	48	4
IPI00626006	0.916667	22	24	2
IPI00458107	0.916667	33	36	3
IPI00153116	0.916667	44	48	4
IPI00405132	0.916667	99	108	9
IPI00459296	0.916667	121	132	11
IPI00126213	0.916399	285	311	26
IPI00321460	0.916129	142	155	13
IPI00653883	0.916031	120	131	11
IPI00461638	0.916031	120	131	11
IPI00652163	0.916031	360	393	33
IPI00473997	0.915966	109	119	10
IPI00652949	0.915966	109	119	10
IPI00224820	0.915966	109	119	10
IPI00654254	0.915888	98	107	9
IPI00406269	0.915888	98	107	9
IPI00340046	0.915811	446	487	41
IPI00990157	0.915751	250	273	23
IPI00459747	0.91573	163	178	15
IPI00987814	0.91573	163	178	15
IPI00228091	0.915663	152	166	14
IPI00137304	0.915663	152	166	14
IPI00853913	0.915612	217	237	20
IPI00652868	0.915584	141	154	13
IPI00136106	0.915493	130	142	12
IPI00652790	0.915385	119	130	11
IPI00317888	0.915254	108	118	10
IPI00673333	0.915254	216	236	20
IPI00654089	0.915254	108	118	10
IPI00458232	0.915033	140	153	13
IPI00226497	0.914894	258	282	24
IPI00123990	0.914894	258	282	24
IPI00108424	0.914894	129	141	12
IPI00990153	0.914634	225	246	21
IPI00667926	0.914634	75	82	7
IPI00759937	0.91453	107	117	10
IPI00606344	0.91453	107	117	10
IPI00667625	0.91453	107	117	10
IPI00985597	0.914286	96	105	9
IPI00137821	0.914286	96	105	9
IPI00652696	0.914286	96	105	9
IPI00405392	0.914062	117	128	11
IPI00462912	0.913934	223	244	21
IPI00989196	0.913838	350	383	33
IPI00137025	0.913793	106	116	10
IPI00653314	0.913793	106	116	10
IPI00828310	0.913793	106	116	10
IPI00471321	0.913793	106	116	10
IPI00678865	0.913793	106	116	10
IPI00882236	0.913793	53	58	5
IPI00515646	0.913793	106	116	10
IPI00831578	0.913793	106	116	10
IPI00137982	0.91358	148	162	14
IPI00828387	0.913462	95	104	9
IPI00654199	0.913462	95	104	9
IPI00651779	0.913462	95	104	9
IPI00459754	0.913295	158	173	15
IPI00989358	0.913043	63	69	6
IPI00652821	0.913043	105	115	10
IPI00406891	0.913043	105	115	10
IPI00621971	0.913043	336	368	32
IPI00551259	0.913043	84	92	8
IPI00652251	0.912752	136	149	13
IPI00653058	0.912752	136	149	13
IPI00480347	0.912727	251	275	24
IPI00990591	0.912698	230	252	22
IPI00405255	0.912698	115	126	11
IPI00406970	0.912698	115	126	11
IPI00465628	0.912621	282	309	27
IPI00652968	0.912621	94	103	9
IPI00911180	0.912621	94	103	9
IPI00651920	0.912621	94	103	9
IPI00654239	0.912409	125	137	12
IPI00652024	0.912409	125	137	12
IPI00668059	0.912351	229	251	22
IPI00988092	0.912322	385	422	37
IPI00653280	0.912281	104	114	10
IPI00653629	0.912281	104	114	10
IPI00954301	0.91182	486	533	47
IPI00228361	0.911765	124	136	12
IPI00474524	0.911765	93	102	9
IPI00462504	0.911765	124	136	12
IPI00457395	0.911765	31	34	3
IPI00224260	0.911765	93	102	9
IPI00987336	0.911647	227	249	22
IPI00990038	0.911628	392	430	38
IPI00227204	0.911602	165	181	16
IPI00652324	0.911504	103	113	10
IPI00227166	0.911504	103	113	10
IPI00405947	0.911504	103	113	10
IPI00473386	0.911439	247	271	24
IPI00828769	0.911392	360	395	35
IPI00460968	0.91129	113	124	11
IPI00222233	0.91129	113	124	11
IPI00224774	0.911243	154	169	15
IPI00988770	0.911111	123	135	12
IPI00125856	0.911043	297	326	29
IPI00108486	0.910959	266	292	26
IPI00407021	0.910891	92	101	9
IPI00226985	0.910891	92	101	9
IPI00223344	0.910891	92	101	9
IPI00653055	0.910828	143	157	14
IPI00108138	0.910828	143	157	14
IPI00113209	0.910653	265	291	26
IPI00133882	0.910615	163	179	16
IPI00228936	0.910569	112	123	11
IPI00990994	0.910569	112	123	11
IPI00229092	0.910448	61	67	6
IPI00756019	0.910448	122	134	12
IPI00654059	0.910448	61	67	6
IPI00753417	0.910345	132	145	13
IPI00651971	0.910345	132	145	13
IPI00896656	0.910345	132	145	13
IPI00462269	0.910256	71	78	7
IPI00987073	0.910256	568	624	56
IPI00225994	0.910256	142	156	14
IPI00230127	0.91018	304	334	30
IPI00404671	0.910072	253	278	25
IPI00652645	0.910053	172	189	17
IPI01016244	0.91	91	100	9
IPI00849447	0.909968	283	311	28
IPI00403765	0.90991	101	111	10
IPI00831298	0.90991	101	111	10
IPI00651787	0.909836	111	122	11
IPI00458952	0.909836	111	122	11
IPI00652464	0.909836	111	122	11
IPI00651976	0.909836	111	122	11
IPI00121492	0.909774	121	133	12
IPI00459036	0.909774	121	133	12
IPI00652265	0.909091	90	99	9
IPI00652488	0.909091	90	99	9
IPI00653198	0.909091	50	55	5
IPI00652930	0.909091	60	66	6
IPI00132829	0.909091	100	110	10
IPI00754681	0.909091	730	803	73
IPI00670236	0.909091	100	110	10
IPI00221488	0.909091	80	88	8
IPI00405175	0.909091	170	187	17
IPI00881454	0.909091	10	11	1
IPI00875066	0.909091	20	22	2
IPI01016110	0.909091	90	99	9
IPI00881203	0.909091	100	110	10
IPI00856987	0.909091	30	33	3
IPI00480412	0.909091	100	110	10
IPI00756213	0.909091	80	88	8
IPI00880462	0.909091	100	110	10
IPI00831456	0.909091	100	110	10
IPI00854902	0.908815	299	329	30
IPI00989944	0.908795	279	307	28
IPI00224874	0.908696	209	230	21
IPI00223924	0.908642	368	405	37
IPI00311764	0.908537	149	164	15
IPI00651833	0.908497	139	153	14
IPI00807803	0.908451	129	142	13
IPI00461718	0.908425	248	273	25
IPI00407559	0.908397	119	131	12
IPI00651919	0.908333	109	120	11
IPI00223333	0.908257	99	109	10
IPI00653433	0.908257	99	109	10
IPI00654044	0.908213	188	207	19
IPI00460823	0.908163	89	98	9
IPI00775936	0.908163	267	294	27
IPI00415686	0.907975	148	163	15
IPI00849015	0.90795	217	239	22
IPI00406892	0.907895	138	152	14
IPI00990357	0.907692	118	130	12
IPI00653044	0.907692	118	130	12
IPI00605329	0.907563	108	119	11
IPI00971303	0.907563	216	238	22
IPI00607008	0.907563	108	119	11
IPI00111629	0.907407	98	108	10
IPI00406071	0.907407	98	108	10
IPI00989822	0.907407	147	162	15
IPI00653814	0.907407	98	108	10
IPI00653172	0.907407	98	108	10
IPI00652672	0.907407	49	54	5
IPI00459648	0.907336	470	518	48
IPI00474691	0.907285	137	151	14
IPI00911125	0.907258	225	248	23
IPI00990680	0.907216	88	97	9
IPI00310239	0.907216	264	291	27
IPI00985691	0.906977	78	86	8
IPI00654006	0.906977	78	86	8
IPI00407039	0.906977	117	129	12
IPI00808364	0.90678	107	118	11
IPI00654003	0.906667	68	75	7
IPI00652759	0.906667	68	75	7
IPI00755678	0.906627	301	332	31
IPI00223361	0.906542	97	107	10
IPI00653677	0.906542	97	107	10
IPI00652343	0.906542	97	107	10
IPI00461308	0.906542	194	214	20
IPI00661699	0.906263	2156	2379	223
IPI00880598	0.90625	348	384	36
IPI00653849	0.90625	58	64	6
IPI00226180	0.906137	251	277	26
IPI00380112	0.905983	106	117	11
IPI00405416	0.905983	106	117	11
IPI00990668	0.905914	337	372	35
IPI00807869	0.905797	125	138	13
IPI00652164	0.905797	125	138	13
IPI00223200	0.90566	96	106	10
IPI00652292	0.905512	115	127	12
IPI00653986	0.905473	182	201	19
IPI00463160	0.905213	382	422	40
IPI00458516	0.904762	152	168	16
IPI00653703	0.904762	95	105	10
IPI00136781	0.904762	114	126	12
IPI00895047	0.904762	76	84	8
IPI00985699	0.904618	1195	1321	126
IPI00986999	0.904459	142	157	15
IPI00138120	0.904348	104	115	11
IPI00605963	0.904348	104	115	11
IPI00651882	0.904192	453	501	48
IPI00653583	0.90411	66	73	7
IPI00652613	0.90404	179	198	19
IPI00555006	0.903846	47	52	5
IPI00651863	0.903846	94	104	10
IPI00223245	0.903846	94	104	10
IPI00404212	0.903846	94	104	10
IPI00651937	0.903846	47	52	5
IPI00134983	0.903846	94	104	10
IPI00228220	0.903509	103	114	11
IPI00651815	0.903509	103	114	11
IPI00653952	0.903448	131	145	14
IPI00474566	0.903448	131	145	14
IPI00653525	0.903382	187	207	20
IPI00403825	0.903226	112	124	12
IPI00876429	0.903226	168	186	18
IPI00471286	0.903226	28	31	3
IPI00943385	0.903226	224	248	24
IPI00226493	0.903226	140	155	15
IPI00468458	0.903159	1744	1931	187
IPI00137279	0.90303	149	165	16
IPI00467669	0.90301	270	299	29
IPI00654140	0.902985	121	134	13
IPI00475409	0.902985	121	134	13
IPI00652640	0.902913	93	103	10
IPI00652351	0.902913	93	103	10
IPI00987131	0.902853	1171	1297	126
IPI00880849	0.902778	65	72	7
IPI00226369	0.902655	102	113	11
IPI00226364	0.902439	148	164	16
IPI00653934	0.902439	74	82	8
IPI00121177	0.902439	74	82	8
IPI00229038	0.902299	157	174	17
IPI00828433	0.902098	129	143	14
IPI00225199	0.902062	175	194	19
IPI00134510	0.901961	46	51	5
IPI00462997	0.901961	138	153	15
IPI00463888	0.901961	46	51	5
IPI00831092	0.901786	101	112	11
IPI00954658	0.901786	101	112	11
IPI00989073	0.901734	156	173	17
IPI00136560	0.901639	110	122	12
IPI00223224	0.901639	110	122	12
IPI00223553	0.901639	110	122	12
IPI00221465	0.901515	119	132	13
IPI00467534	0.901163	155	172	17
IPI00875772	0.901042	173	192	19
IPI00652354	0.90099	91	101	10
IPI00461484	0.90099	91	101	10
IPI00652793	0.900901	100	111	11
IPI00457505	0.900901	100	111	11
IPI00605136	0.900826	109	121	12
IPI00458696	0.900826	109	121	12
IPI00653869	0.900763	118	131	13
IPI00754539	0.900498	362	402	40
IPI00461658	0.900474	190	211	21
IPI00458973	0.900415	434	482	48
IPI00988584	0.900277	650	722	72
IPI00108625	0.9	99	110	11
IPI00405366	0.9	126	140	14
IPI00461634	0.9	108	120	12
IPI01008582	0.9	99	110	11
IPI00828386	0.9	135	150	15
IPI00990393	0.9	18	20	2
IPI00224588	0.9	135	150	15
IPI00459663	0.9	108	120	12
IPI00406005	0.9	162	180	18
IPI00407296	0.9	108	120	12
IPI00875268	0.9	18	20	2
IPI00407118	0.9	99	110	11
IPI00652487	0.9	90	100	10
IPI00404912	0.9	108	120	12
IPI00653906	0.9	36	40	4
IPI00653777	0.9	81	90	9
IPI00990504	0.9	36	40	4
IPI00317116	0.9	117	130	13
IPI00968316	0.9	63	70	7
IPI00876482	0.9	18	20	2
IPI00652035	0.9	72	80	8
IPI00459306	0.9	99	110	11
IPI00620171	0.9	18	20	2
IPI00968375	0.9	108	120	12
IPI00405435	0.9	180	200	20
IPI00224602	0.9	99	110	11
IPI00874539	0.9	18	20	2
IPI00125768	0.899676	278	309	31
IPI00990184	0.899522	188	209	21
IPI00850352	0.899371	143	159	16
IPI00653295	0.899329	134	149	15
IPI00652182	0.899281	125	139	14
IPI00914140	0.899225	232	258	26
IPI00653123	0.89916	107	119	12
IPI00654220	0.89916	107	119	12
IPI00652133	0.89911	303	337	34
IPI00463685	0.899083	98	109	11
IPI00474356	0.899083	98	109	11
IPI00224899	0.899083	98	109	11
IPI00653178	0.89899	89	99	10
IPI00970396	0.89899	178	198	20
IPI00473631	0.89899	89	99	10
IPI00626169	0.898785	222	247	25
IPI00461805	0.898734	284	316	32
IPI00227340	0.898649	133	148	15
IPI00226769	0.898551	186	207	21
IPI00754460	0.898551	434	483	49
IPI00459614	0.898502	540	601	61
IPI00914136	0.898305	106	118	12
IPI00229228	0.898305	53	59	6
IPI00224369	0.898305	106	118	12
IPI00457772	0.898305	106	118	12
IPI00654007	0.898204	150	167	17
IPI00652592	0.898148	97	108	11
IPI00112145	0.898148	97	108	11
IPI00855176	0.898141	1111	1237	126
IPI00850990	0.897959	88	98	10
IPI00473479	0.897959	44	49	5
IPI00667161	0.897959	88	98	10
IPI00651791	0.897959	88	98	10
IPI00458888	0.897941	1003	1117	114
IPI00405767	0.89781	123	137	14
IPI00938425	0.897778	202	225	23
IPI00654225	0.897727	79	88	9
IPI00989042	0.897541	876	976	100
IPI00474182	0.897436	105	117	12
IPI00653402	0.897436	105	117	12
IPI00463760	0.897436	105	117	12
IPI00462690	0.897436	105	117	12
IPI00742427	0.897436	35	39	4
IPI00605909	0.897436	105	117	12
IPI00457581	0.897436	105	117	12
IPI00970053	0.897436	35	39	4
IPI00673269	0.897436	105	117	12
IPI00473916	0.897196	96	107	11
IPI00458184	0.897059	61	68	7
IPI00808354	0.89697	148	165	17
IPI00405842	0.896825	113	126	13
IPI00225586	0.896825	113	126	13
IPI00663455	0.896774	139	155	16
IPI00653253	0.896774	139	155	16
IPI00405407	0.896552	156	174	18
IPI00378543	0.896552	130	145	15
IPI00831597	0.896552	104	116	12
IPI00226348	0.896373	173	193	20
IPI00224847	0.896296	121	135	14
IPI00404988	0.896226	95	106	11
IPI00808611	0.896226	95	106	11
IPI00943372	0.896104	69	77	8
IPI00756791	0.89604	1629	1818	189
IPI00406103	0.896	112	125	13
IPI00474108	0.896	112	125	13
IPI00914714	0.895928	198	221	23
IPI00459264	0.895928	198	221	23
IPI00653243	0.895833	43	48	5
IPI00126215	0.895765	275	307	32
IPI00466418	0.895628	635	709	74
IPI00918642	0.895522	60	67	7
IPI00170282	0.895522	60	67	7
IPI00225408	0.895425	137	153	16
IPI00459597	0.895425	137	153	16
IPI00986216	0.895349	462	516	54
IPI00654009	0.895349	154	172	18
IPI00117901	0.895238	94	105	11
IPI00405154	0.895238	94	105	11
IPI00137980	0.895161	111	124	13
IPI00653244	0.895105	128	143	15
IPI00462998	0.895028	324	362	38
IPI00228760	0.894737	68	76	8
IPI00662623	0.894737	102	114	12
IPI00876252	0.894737	51	57	6
IPI00923634	0.894737	153	171	18
IPI00460812	0.894737	68	76	8
IPI00109408	0.894737	102	114	12
IPI00651959	0.894737	34	38	4
IPI00986674	0.894737	459	513	54
IPI00986768	0.894737	17	19	2
IPI00228105	0.894737	102	114	12
IPI00653863	0.894737	102	114	12
IPI00970694	0.894737	34	38	4
IPI00126713	0.894737	102	114	12
IPI00406181	0.894737	119	133	14
IPI00227361	0.894472	178	199	21
IPI00985989	0.89434	711	795	84
IPI00754224	0.894124	1765	1974	209
IPI00229183	0.894118	76	85	9
IPI00845577	0.894009	194	217	23
IPI00404160	0.893939	118	132	14
IPI00652229	0.893939	59	66	7
IPI00652080	0.893805	101	113	12
IPI00378914	0.893805	101	113	12
IPI00653224	0.893617	126	141	15
IPI00653960	0.893617	126	141	15
IPI00831564	0.893617	84	94	10
IPI00987085	0.893617	126	141	15
IPI00466987	0.893548	277	310	33
IPI00462766	0.893491	151	169	18
IPI00344932	0.893316	695	778	83
IPI00137455	0.893258	159	178	19
IPI00652065	0.893204	92	103	11
IPI00652730	0.893204	92	103	11
IPI00134884	0.89313	117	131	14
IPI00988647	0.893069	451	505	54
IPI00652662	0.893048	167	187	20
IPI00473571	0.892857	25	28	3
IPI00652743	0.892857	75	84	9
IPI00990943	0.892857	25	28	3
IPI00172124	0.892857	50	56	6
IPI00653880	0.892857	50	56	6
IPI00464192	0.892655	158	177	19
IPI00651997	0.892655	158	177	19
IPI00677191	0.892562	108	121	13
IPI00108575	0.892523	191	214	23
IPI00224529	0.892308	116	130	14
IPI00955116	0.892157	273	306	33
IPI00137969	0.892157	91	102	11
IPI00221450	0.892157	91	102	11
IPI00226145	0.892157	91	102	11
IPI00404443	0.892086	124	139	15
IPI00108558	0.892086	124	139	15
IPI00856498	0.892045	157	176	19
IPI00969991	0.891892	99	111	12
IPI00404333	0.891892	99	111	12
IPI00652787	0.891892	99	111	12
IPI00875095	0.891892	33	37	4
IPI00464344	0.891892	231	259	28
IPI00929818	0.891892	33	37	4
IPI00876537	0.891892	33	37	4
IPI00855078	0.891761	552	619	67
IPI00989158	0.89172	140	157	17
IPI00553322	0.891667	107	120	13
IPI00956833	0.891667	107	120	13
IPI00653783	0.891667	107	120	13
IPI00459299	0.891566	74	83	9
IPI00986183	0.891566	296	332	36
IPI00808063	0.891304	82	92	10
IPI00970775	0.891304	41	46	5
IPI00651821	0.891304	41	46	5
IPI00652586	0.891089	90	101	11
IPI00458527	0.891089	90	101	11
IPI00459624	0.891089	90	101	11
IPI00652148	0.891089	90	101	11
IPI00654157	0.891089	90	101	11
IPI00459584	0.891089	90	101	11
IPI00405657	0.890909	196	220	24
IPI00875937	0.890909	98	110	12
IPI00132787	0.890909	98	110	12
IPI00653993	0.890756	106	119	13
IPI00653116	0.890625	57	64	7
IPI00987918	0.890595	464	521	57
IPI00653875	0.890511	122	137	15
IPI00110136	0.890282	284	319	35
IPI00653233	0.890173	154	173	19
IPI00985763	0.89	89	100	11
IPI00406027	0.89	89	100	11
IPI00474202	0.889908	97	109	12
IPI00459770	0.889908	194	218	24
IPI00989607	0.889831	105	118	13
IPI00405117	0.889831	105	118	13
IPI00918385	0.889655	129	145	16
IPI00461488	0.889655	129	145	16
IPI00986312	0.889447	177	199	22
IPI00989161	0.889356	1270	1428	158
IPI00922982	0.88935	643	723	80
IPI00458163	0.888889	96	108	12
IPI00850398	0.888889	96	108	12
IPI00170064	0.888889	32	36	4
IPI00137387	0.888889	40	45	5
IPI00677480	0.888889	96	108	12
IPI00475321	0.888889	16	18	2
IPI00229185	0.888889	64	72	8
IPI00111707	0.888889	104	117	13
IPI00653579	0.888889	32	36	4
IPI00651827	0.888889	32	36	4
IPI00653764	0.888889	104	117	13
IPI00653577	0.888889	96	108	12
IPI00228596	0.888889	128	144	16
IPI00653005	0.888889	104	117	13
IPI00652377	0.888889	16	18	2
IPI00991080	0.888889	56	63	7
IPI00989374	0.888889	136	153	17
IPI00669621	0.888889	104	117	13
IPI00989174	0.888889	56	63	7
IPI00654028	0.888889	72	81	9
IPI00460761	0.888889	88	99	11
IPI00652119	0.888889	136	153	17
IPI00882201	0.888889	32	36	4
IPI00265654	0.888889	760	855	95
IPI00654421	0.888889	72	81	9
IPI00461138	0.888889	136	153	17
IPI00652589	0.888889	96	108	12
IPI00989437	0.888889	24	27	3
IPI00653436	0.888889	56	63	7
IPI00988491	0.88866	431	485	54
IPI00944065	0.888489	247	278	31
IPI00654233	0.888112	127	143	16
IPI00990939	0.888078	365	411	46
IPI00667637	0.887931	103	116	13
IPI00475336	0.88785	95	107	12
IPI00407474	0.887826	1021	1150	129
IPI00849482	0.88764	316	356	40
IPI00461650	0.887526	2099	2365	266
IPI00880423	0.8875	71	80	9
IPI00988890	0.887324	63	71	8
IPI00278602	0.887195	582	656	74
IPI00625215	0.887097	55	62	7
IPI00404889	0.887097	110	124	14
IPI00654367	0.887006	157	177	20
IPI00991002	0.886926	251	283	32
IPI00653784	0.886792	47	53	6
IPI00853661	0.886667	133	150	17
IPI00341183	0.886598	86	97	11
IPI00134882	0.886525	125	141	16
IPI00989857	0.886364	273	308	35
IPI00986037	0.886297	304	343	39
IPI00990458	0.886297	304	343	39
IPI00474764	0.886179	109	123	14
IPI00406759	0.886179	109	123	14
IPI00985659	0.88601	855	965	110
IPI00986791	0.885906	132	149	17
IPI00473787	0.885714	186	210	24
IPI00755719	0.885714	31	35	4
IPI00895018	0.885714	62	70	8
IPI00225754	0.885572	178	201	23
IPI00474584	0.885463	402	454	52
IPI00678640	0.885417	85	96	11
IPI00652523	0.885417	170	192	22
IPI00458106	0.88535	139	157	18
IPI00750534	0.885294	301	340	39
IPI00653926	0.884956	100	113	13
IPI00404961	0.884956	100	113	13
IPI00954656	0.884668	652	737	85
IPI00881002	0.884615	69	78	9
IPI00137167	0.884615	115	130	15
IPI00137604	0.884615	115	130	15
IPI00460984	0.884615	92	104	12
IPI00475021	0.884615	23	26	3
IPI00653431	0.884615	46	52	6
IPI00652223	0.884615	115	130	15
IPI00654247	0.884393	153	173	20
IPI00653285	0.884354	130	147	17
IPI00221514	0.884298	107	121	14
IPI00754619	0.884298	107	121	14
IPI00675269	0.884211	84	95	11
IPI00348980	0.884146	435	492	57
IPI00111946	0.88412	206	233	27
IPI00875712	0.884094	717	811	94
IPI00380085	0.884013	282	319	37
IPI00751631	0.883929	99	112	13
IPI00986149	0.883895	236	267	31
IPI00411022	0.883808	1894	2143	249
IPI00885288	0.883721	38	43	5
IPI00459763	0.883721	114	129	15
IPI00473690	0.883721	38	43	5
IPI00605778	0.883648	281	318	37
IPI00653997	0.883636	243	275	32
IPI00654234	0.883598	167	189	22
IPI00406039	0.883495	91	103	12
IPI00169935	0.883495	91	103	12
IPI00856465	0.883333	53	60	7
IPI00652515	0.883212	121	137	16
IPI00987335	0.883158	839	950	111
IPI00654332	0.883117	408	462	54
IPI00462033	0.883041	151	171	20
IPI00817011	0.88294	2655	3007	352
IPI00475097	0.882883	98	111	13
IPI00652015	0.882883	98	111	13
IPI00985970	0.882883	98	111	13
IPI00989716	0.882883	98	111	13
IPI00652633	0.882883	98	111	13
IPI00828261	0.882883	98	111	13
IPI00515446	0.882812	113	128	15
IPI00987874	0.882812	113	128	15
IPI00653902	0.882716	143	162	19
IPI00856386	0.882615	1188	1346	158
IPI00761668	0.882615	1188	1346	158
IPI00625643	0.882603	624	707	83
IPI00989162	0.882413	863	978	115
IPI00135911	0.882353	90	102	12
IPI00227015	0.882353	135	153	18
IPI00990656	0.882353	15	17	2
IPI00881049	0.882353	60	68	8
IPI00460827	0.882353	45	51	6
IPI00652805	0.882353	30	34	4
IPI00986412	0.882353	270	306	36
IPI00473366	0.88189	112	127	15
IPI00654085	0.881818	97	110	13
IPI00652551	0.881818	97	110	13
IPI00460973	0.881818	97	110	13
IPI00654162	0.881818	97	110	13
IPI00227756	0.881818	97	110	13
IPI00653687	0.881818	97	110	13
IPI00882338	0.881818	97	110	13
IPI00111708	0.881818	97	110	13
IPI00830444	0.881773	179	203	24
IPI00654075	0.88172	82	93	11
IPI00987978	0.881533	253	287	34
IPI00221982	0.881517	372	422	50
IPI00654399	0.881481	119	135	16
IPI00312730	0.88141	275	312	37
IPI00408448	0.88141	275	312	37
IPI00127302	0.881356	104	118	14
IPI00459100	0.88125	141	160	19
IPI00654136	0.881188	89	101	12
IPI00654294	0.881188	89	101	12
IPI00652938	0.880995	496	563	67
IPI00653347	0.880952	111	126	15
IPI00876434	0.880952	111	126	15
IPI00404899	0.880952	111	126	15
IPI00135202	0.880952	111	126	15
IPI00886099	0.880952	37	42	5
IPI00652812	0.880952	74	84	10
IPI00461285	0.880829	170	193	23
IPI00462113	0.880734	96	109	13
IPI00111459	0.880734	96	109	13
IPI00463239	0.880597	118	134	16
IPI00458377	0.880597	118	134	16
IPI00881051	0.880399	530	602	72
IPI00459005	0.880342	103	117	14
IPI00853870	0.880342	103	117	14
IPI00654280	0.880342	103	117	14
IPI00462531	0.88	418	475	57
IPI00459749	0.88	88	100	12
IPI00625743	0.88	44	50	6
IPI00654131	0.88	66	75	9
IPI00653096	0.88	88	100	12
IPI00474632	0.88	44	50	6
IPI00124719	0.88	22	25	3
IPI00988513	0.879656	614	698	84
IPI00225022	0.87963	95	108	13
IPI00986151	0.87963	95	108	13
IPI00652795	0.87963	95	108	13
IPI00473574	0.879518	73	83	10
IPI00606028	0.879518	146	166	20
IPI00653632	0.879518	146	166	20
IPI00970477	0.879518	730	830	100
IPI00651839	0.879433	124	141	17
IPI00473963	0.879433	124	141	17
IPI00670199	0.87931	102	116	14
IPI00867881	0.87931	51	58	7
IPI00135310	0.87931	102	116	14
IPI00651811	0.879121	80	91	11
IPI00653332	0.879032	109	124	15
IPI00652453	0.878947	167	190	23
IPI00989421	0.878947	167	190	23
IPI00458422	0.878788	116	132	16
IPI00462674	0.878788	116	132	16
IPI00988932	0.878788	58	66	8
IPI00116275	0.878641	181	206	25
IPI00124924	0.878613	304	346	42
IPI00273445	0.878571	123	140	17
IPI00226127	0.878505	94	107	13
IPI00407407	0.878505	94	107	13
IPI00459125	0.878505	94	107	13
IPI00473902	0.878505	94	107	13
IPI00652854	0.878505	94	107	13
IPI00652682	0.878378	65	74	9
IPI00461112	0.878261	101	115	14
IPI00652558	0.878261	101	115	14
IPI00410857	0.878205	274	312	38
IPI00466649	0.878049	72	82	10
IPI00133800	0.878049	108	123	15
IPI00654273	0.878049	36	41	5
IPI00652095	0.878049	72	82	10
IPI00749825	0.877996	403	459	56
IPI00653589	0.877863	115	131	16
IPI00849983	0.877778	79	90	11
IPI00985569	0.87766	165	188	23
IPI00653142	0.877551	172	196	24
IPI00653616	0.877551	86	98	12
IPI00652273	0.877551	129	147	18
IPI00108267	0.877358	93	106	13
IPI00761955	0.877358	279	318	39
IPI00225175	0.877358	93	106	13
IPI00404751	0.877193	100	114	14
IPI00653357	0.877193	100	114	14
IPI00137776	0.877193	100	114	14
IPI00222194	0.877193	100	114	14
IPI00651870	0.877193	50	57	7
IPI00459756	0.877049	107	122	15
IPI00224737	0.877049	107	122	15
IPI00653635	0.877049	107	122	15
IPI00974696	0.877011	763	870	107
IPI00652779	0.876923	114	130	16
IPI00459780	0.876923	114	130	16
IPI00459896	0.876712	192	219	27
IPI00653707	0.876543	71	81	10
IPI00985875	0.876325	992	1132	140
IPI00462256	0.876289	85	97	12
IPI00653221	0.87619	92	105	13
IPI00226888	0.875817	134	153	19
IPI00653602	0.875817	134	153	19
IPI00466376	0.875566	387	442	55
IPI00918356	0.875	21	24	3
IPI00911152	0.875	42	48	6
IPI00475009	0.875	91	104	13
IPI00857956	0.875	35	40	5
IPI00606049	0.875	175	200	25
IPI00137381	0.875	91	104	13
IPI00652359	0.875	14	16	2
IPI00473807	0.875	35	40	5
IPI00816963	0.875	133	152	19
IPI00652678	0.875	42	48	6
IPI00652707	0.875	98	112	14
IPI00955717	0.875	98	112	14
IPI00515737	0.875	98	112	14
IPI00986503	0.875	49	56	7
IPI00875088	0.875	91	104	13
IPI00651864	0.875	28	32	4
IPI00990483	0.875	21	24	3
IPI00653806	0.875	49	56	7
IPI00407029	0.875	98	112	14
IPI00654986	0.875	105	120	15
IPI00459792	0.875	126	144	18
IPI00651801	0.875	91	104	13
IPI00987219	0.875	133	152	19
IPI00224781	0.875	119	136	17
IPI00986961	0.87451	223	255	32
IPI00134332	0.874396	181	207	26
IPI00225538	0.874214	139	159	20
IPI00989350	0.874157	389	445	56
IPI00357019	0.87406	465	532	67
IPI00457961	0.874016	111	127	16
IPI00226296	0.87395	104	119	15
IPI00986441	0.873874	97	111	14
IPI00460600	0.873874	97	111	14
IPI00990230	0.873874	97	111	14
IPI00135292	0.873874	97	111	14
IPI00408462	0.873817	277	317	40
IPI00131837	0.873786	90	103	13
IPI00475104	0.873786	90	103	13
IPI00405972	0.873786	180	206	26
IPI00459163	0.873786	90	103	13
IPI00225755	0.873786	90	103	13
IPI00403495	0.873737	173	198	25
IPI00460071	0.873684	249	285	36
IPI00986188	0.87358	615	704	89
IPI00404108	0.873563	152	174	22
IPI00224837	0.873418	69	79	10
IPI00474746	0.873418	69	79	10
IPI00867926	0.873373	738	845	107
IPI00110335	0.873333	262	300	38
IPI00652375	0.873239	62	71	9
IPI00895185	0.873239	62	71	9
IPI00129746	0.872928	158	181	23
IPI00988118	0.872832	151	173	22
IPI00223229	0.872727	96	110	14
IPI00652975	0.872727	48	55	7
IPI00986968	0.872642	555	636	81
IPI00345706	0.872633	507	581	74
IPI00406899	0.872611	137	157	20
IPI00457589	0.872549	89	102	13
IPI00828881	0.872483	130	149	19
IPI00987606	0.872483	260	298	38
IPI00108557	0.872464	301	345	44
IPI00987913	0.872414	253	290	37
IPI00918925	0.87234	123	141	18
IPI00460787	0.87218	116	133	17
IPI00653901	0.872146	382	438	56
IPI00658810	0.872	218	250	32
IPI00138105	0.872	109	125	16
IPI00653222	0.871795	68	78	10
IPI00875019	0.871795	102	117	15
IPI00317108	0.871795	102	117	15
IPI00986063	0.871795	102	117	15
IPI00124877	0.871795	272	312	40
IPI00112416	0.871622	129	148	19
IPI00654424	0.871622	129	148	19
IPI00653793	0.87156	95	109	14
IPI00474048	0.871429	122	140	18
IPI00462123	0.871429	122	140	18
IPI00652072	0.871287	88	101	13
IPI00458652	0.871287	176	202	26
IPI00463978	0.870968	108	124	16
IPI00222251	0.870968	108	124	16
IPI00970158	0.870968	54	62	8
IPI00461447	0.870787	155	178	23
IPI00228296	0.870717	559	642	83
IPI00674805	0.87069	101	116	15
IPI00462189	0.87069	101	116	15
IPI00553537	0.87069	101	116	15
IPI00751028	0.87069	101	116	15
IPI00881868	0.870588	74	85	11
IPI00653697	0.870588	74	85	11
IPI00987272	0.87037	47	54	7
IPI00676904	0.87037	141	162	21
IPI00651905	0.87037	141	162	21
IPI00457441	0.87037	94	108	14
IPI00990779	0.87037	47	54	7
IPI00123175	0.87037	47	54	7
IPI00316786	0.87013	134	154	20
IPI00653460	0.87013	67	77	10
IPI00379332	0.870079	442	508	66
IPI00858277	0.869841	822	945	123
IPI00354300	0.869588	3274	3765	491
[truncated: 10,997 more rows]

## Sheet: "Saved" human proteins
accession	lost_sequence_percent	lost_sequence_aa	saved_coverage_percent	saved_coverage_aa	total_sequence_length	detectable_before_saving	detectable_after_saving
IPI00550162	1	112	0.366071	41	112	0	0.366071
IPI00827693	1	108	0.305556	33	108	0	0.305556
IPI00827965	1	118	0.254237	30	118	0	0.254237
IPI00552735	1	117	0.230769	27	117	0	0.230769
IPI00848075	1	86	0.116279	10	86	0	0.116279
IPI00552771	0.991071	111	0.1875	21	112	0.00892857	0.196429
IPI00827776	0.981308	105	0.299065	32	107	0.0186916	0.317757
IPI00448734	0.968	121	0.088	11	125	0.032	0.12
IPI00442927	0.966667	145	0.06	9	150	0.0333333	0.0933333
IPI00854611	0.965812	113	0.0512821	6	117	0.034188	0.0854701
IPI00936846	0.964602	109	0.327434	37	113	0.0353982	0.362832
IPI00553215	0.958333	115	0.241667	29	120	0.0416667	0.283333
IPI00969620	0.957265	112	0.384615	45	117	0.042735	0.42735
IPI00976187	0.948905	130	0.0656934	9	137	0.0510949	0.116788
IPI00830044	0.947826	109	0.104348	12	115	0.0521739	0.156522
IPI00477714	0.943089	116	0.146341	18	123	0.0569106	0.203252
IPI00457190	0.942164	505	0.0317164	17	536	0.0578358	0.0895522
IPI00556231	0.941704	210	0.0358744	8	223	0.058296	0.0941704
IPI00478997	0.941176	112	0.277311	33	119	0.0588235	0.336134
IPI00880128	0.941176	80	0.352941	30	85	0.0588235	0.411765
IPI00816555	0.933333	112	0.133333	16	120	0.0666667	0.2
IPI00384394	0.932203	110	0.135593	16	118	0.0677966	0.20339
IPI00979414	0.929936	146	0.140127	22	157	0.0700637	0.210191
IPI00746366	0.925926	100	0.12037	13	108	0.0740741	0.194444
IPI00735451	0.923077	108	0.470085	55	117	0.0769231	0.547009
IPI00747752	0.923077	108	0.273504	32	117	0.0769231	0.350427
IPI00902791	0.921147	257	0.0752688	21	279	0.078853	0.154122
IPI00007817	0.920918	361	0.0433673	17	392	0.0790816	0.122449
IPI00383904	0.919598	183	0.140704	28	199	0.080402	0.221106
IPI00386197	0.918239	146	0.138365	22	159	0.081761	0.220126
IPI00383025	0.916814	518	0.019469	11	565	0.0831858	0.102655
IPI00552943	0.91453	107	0.358974	42	117	0.0854701	0.444444
IPI00298706	0.912621	188	0.092233	19	206	0.0873786	0.179612
IPI00552323	0.909091	120	0.25	33	132	0.0909091	0.340909
IPI00828138	0.908333	109	0.133333	16	120	0.0916667	0.225
IPI00815662	0.907563	108	0.0756303	9	119	0.092437	0.168067
IPI00015499	0.905983	106	0.264957	31	117	0.0940171	0.358974
IPI00747837	0.905473	182	0.104478	21	201	0.0945274	0.199005
IPI00827886	0.905172	105	0.0603448	7	116	0.0948276	0.155172
IPI00827789	0.902655	102	0.300885	34	113	0.0973451	0.39823
IPI00152189	0.902439	111	0.0813008	10	123	0.097561	0.178862
IPI00385772	0.901213	520	0.0294627	17	577	0.0987868	0.12825
IPI00940494	0.897436	105	0.222222	26	117	0.102564	0.324786
IPI00878015	0.896226	95	0.150943	16	106	0.103774	0.254717
IPI00942508	0.895652	103	0.191304	22	115	0.104348	0.295652
IPI00830057	0.894737	102	0.289474	33	114	0.105263	0.394737
IPI00892569	0.894737	102	0.289474	33	114	0.105263	0.394737
IPI00886940	0.893939	177	0.0454545	9	198	0.106061	0.151515
IPI00979277	0.893491	151	0.159763	27	169	0.106509	0.266272
IPI01009638	0.892857	25	0.392857	11	28	0.107143	0.5
IPI00384395	0.892562	108	0.31405	38	121	0.107438	0.421488
IPI00828053	0.891667	107	0.133333	16	120	0.108333	0.241667
IPI00827836	0.891667	107	0.133333	16	120	0.108333	0.241667
IPI00828186	0.891667	107	0.0583333	7	120	0.108333	0.166667
IPI00827981	0.890756	106	0.134454	16	119	0.109244	0.243697
IPI00827774	0.890756	106	0.0588235	7	119	0.109244	0.168067
IPI00397732	0.890269	430	0.0372671	18	483	0.109731	0.146998
IPI00418849	0.889831	210	0.0550847	13	236	0.110169	0.165254
IPI00829751	0.888889	104	0.452991	53	117	0.111111	0.564103
IPI00430847	0.888889	104	0.452991	53	117	0.111111	0.564103
IPI00552591	0.888889	104	0.358974	42	117	0.111111	0.470085
IPI00443542	0.888889	144	0.0864198	14	162	0.111111	0.197531
IPI00827933	0.887931	103	0.137931	16	116	0.112069	0.25
IPI00827499	0.887931	103	0.137931	16	116	0.112069	0.25
IPI00853403	0.886076	70	0.139241	11	79	0.113924	0.253165
IPI00827550	0.885965	101	0.140351	16	114	0.114035	0.254386
IPI00827891	0.885965	101	0.0789474	9	114	0.114035	0.192982
IPI00827576	0.885965	101	0.0614035	7	114	0.114035	0.175439
IPI00827500	0.885965	101	0.0614035	7	114	0.114035	0.175439
IPI00829827	0.883333	106	0.383333	46	120	0.116667	0.5
IPI00924820	0.883333	106	0.383333	46	120	0.116667	0.5
IPI00879563	0.88172	82	0.0645161	6	93	0.11828	0.182796
IPI00828050	0.880734	96	0.0642202	7	109	0.119266	0.183486
IPI00828101	0.87931	102	0.267241	31	116	0.12069	0.387931
IPI00827906	0.878505	94	0.149533	16	107	0.121495	0.271028
IPI00828182	0.877358	93	0.207547	22	106	0.122642	0.330189
IPI00442909	0.877119	207	0.0466102	11	236	0.122881	0.169492
IPI00976724	0.874598	272	0.0771704	24	311	0.125402	0.202572
IPI01015301	0.874016	111	0.204724	26	127	0.125984	0.330709
IPI00985288	0.871795	102	0.205128	24	117	0.128205	0.333333
IPI00383603	0.871287	88	0.138614	14	101	0.128713	0.267327
IPI00829803	0.869565	100	0.426087	49	115	0.130435	0.556522
IPI00943902	0.869444	313	0.0305556	11	360	0.130556	0.161111
IPI00385833	0.868056	125	0.131944	19	144	0.131944	0.263889
IPI00983943	0.866319	499	0.0295139	17	576	0.133681	0.163194
IPI00903253	0.866242	136	0.22293	35	157	0.133758	0.356688
IPI00555809	0.865217	199	0.0565217	13	230	0.134783	0.191304
IPI00976183	0.865079	109	0.238095	30	126	0.134921	0.373016
IPI00829759	0.864407	102	0.533898	63	118	0.135593	0.669492
IPI00026288	0.864353	274	0.0473186	15	317	0.135647	0.182965
IPI00894113	0.863636	209	0.0371901	9	242	0.136364	0.173554
IPI00815938	0.863248	101	0.350427	41	117	0.136752	0.487179
IPI00553092	0.863248	101	0.0769231	9	117	0.136752	0.213675
IPI00985071	0.862745	88	0.0784314	8	102	0.137255	0.215686
IPI00783414	0.862385	94	0.0825688	9	109	0.137615	0.220183
IPI00903006	0.861111	62	0.208333	15	72	0.138889	0.347222
IPI00829740	0.86087	99	0.0956522	11	115	0.13913	0.234783
IPI00384399	0.859813	92	0.280374	30	107	0.140187	0.420561
IPI00828088	0.859649	98	0.0614035	7	114	0.140351	0.201754
IPI00748265	0.857143	102	0.302521	36	119	0.142857	0.445378
IPI00854624	0.857143	102	0.184874	22	119	0.142857	0.327731
IPI00869322	0.857143	48	0.232143	13	56	0.142857	0.375
IPI00442880	0.857143	108	0.0952381	12	126	0.142857	0.238095
IPI00827815	0.857143	96	0.0714286	8	112	0.142857	0.214286
IPI00828187	0.854545	94	0.2	22	110	0.145455	0.345455
IPI00827827	0.852174	98	0.13913	16	115	0.147826	0.286957
IPI00743194	0.85124	103	0.14876	18	121	0.14876	0.297521
IPI00457256	0.85	272	0.0375	12	320	0.15	0.1875
IPI00829600	0.85	102	0.0583333	7	120	0.15	0.208333
IPI00980286	0.849558	96	0.300885	34	113	0.150442	0.451327
IPI00829836	0.847458	100	0.29661	35	118	0.152542	0.449153
IPI00973032	0.846154	99	0.384615	45	117	0.153846	0.538462
IPI00829701	0.846154	99	0.367521	43	117	0.153846	0.521368
IPI00937964	0.845794	181	0.0514019	11	214	0.154206	0.205607
IPI00794707	0.844156	65	0.194805	15	77	0.155844	0.350649
IPI00827618	0.843478	97	0.252174	29	115	0.156522	0.408696
IPI00010575	0.842767	402	0.048218	23	477	0.157233	0.205451
IPI00890703	0.841121	90	0.168224	18	107	0.158879	0.327103
IPI00008975	0.840183	184	0.0273973	6	219	0.159817	0.187215
IPI00385143	0.838462	109	0.115385	15	130	0.161538	0.276923
IPI00829873	0.837607	98	0.401709	47	117	0.162393	0.564103
IPI00827846	0.837607	98	0.136752	16	117	0.162393	0.299145
IPI00978952	0.833333	95	0.263158	30	114	0.166667	0.429825
IPI00816409	0.832298	134	0.0434783	7	161	0.167702	0.21118
IPI00002885	0.831818	183	0.0545455	12	220	0.168182	0.222727
IPI00015170	0.829545	219	0.0416667	11	264	0.170455	0.212121
IPI00383629	0.82906	97	0.17094	20	117	0.17094	0.34188
IPI00830059	0.82906	97	0.162393	19	117	0.17094	0.333333
IPI00386839	0.827586	96	0.206897	24	116	0.172414	0.37931
IPI00444230	0.824675	127	0.0584416	9	154	0.175325	0.233766
IPI00854743	0.823529	98	0.369748	44	119	0.176471	0.546218
IPI00816799	0.822034	97	0.220339	26	118	0.177966	0.398305
IPI00976798	0.821429	92	0.0625	7	112	0.178571	0.241071
IPI00816775	0.821138	101	0.186992	23	123	0.178862	0.365854
IPI00981540	0.820513	256	0.025641	8	312	0.179487	0.205128
IPI00827876	0.820312	105	0.140625	18	128	0.179688	0.320312
IPI00555915	0.819945	296	0.0249307	9	361	0.180055	0.204986
IPI00787587	0.819338	322	0.0381679	15	393	0.180662	0.21883
IPI00828037	0.818898	104	0.0708661	9	127	0.181102	0.251969
IPI00943690	0.818182	243	0.037037	11	297	0.181818	0.218855
IPI00739913	0.81768	148	0.0497238	9	181	0.18232	0.232044
IPI00748802	0.816901	58	0.28169	20	71	0.183099	0.464789
IPI00980874	0.812044	445	0.0164234	9	548	0.187956	0.20438
IPI00978793	0.812044	445	0.0164234	9	548	0.187956	0.20438
IPI00829697	0.811966	95	0.0940171	11	117	0.188034	0.282051
IPI00980538	0.811321	86	0.0660377	7	106	0.188679	0.254717
IPI00827627	0.811024	103	0.0944882	12	127	0.188976	0.283465
IPI00829810	0.810345	94	0.189655	22	116	0.189655	0.37931
IPI00747422	0.808333	97	0.158333	19	120	0.191667	0.35
IPI00549942	0.807339	88	0.321101	35	109	0.192661	0.513761
IPI00384401	0.807339	88	0.165138	18	109	0.192661	0.357798
IPI00887596	0.806011	295	0.0409836	15	366	0.193989	0.234973
IPI00787651	0.806011	295	0.0409836	15	366	0.193989	0.234973
IPI00739387	0.804734	136	0.0710059	12	169	0.195266	0.266272
IPI00946532	0.803419	94	0.299145	35	117	0.196581	0.495726
IPI00743761	0.802632	122	0.0592105	9	152	0.197368	0.256579
IPI00887938	0.802597	309	0.0337662	13	385	0.197403	0.231169
IPI00385059	0.801724	93	0.258621	30	116	0.198276	0.456897
IPI00854644	0.801724	93	0.0775862	9	116	0.198276	0.275862
IPI00382577	0.801724	93	0.0689655	8	116	0.198276	0.267241
IPI00890707	0.801653	97	0.0826446	10	121	0.198347	0.280992
IPI00854589	0.801527	105	0.229008	30	131	0.198473	0.427481
IPI00983620	0.801471	218	0.0588235	16	272	0.198529	0.257353
IPI00880000	0.800664	241	0.0498339	15	301	0.199336	0.249169
IPI00939911	0.8	72	0.255556	23	90	0.2	0.455556
IPI00743525	0.797468	63	0.202532	16	79	0.202532	0.405063
IPI00980725	0.795688	775	0.013347	13	974	0.204312	0.217659
IPI01013214	0.795082	97	0.213115	26	122	0.204918	0.418033
IPI00470652	0.795082	194	0.045082	11	244	0.204918	0.25
IPI00979745	0.794872	93	0.128205	15	117	0.205128	0.333333
IPI00386195	0.794326	112	0.0921986	13	141	0.205674	0.297872
IPI00740001	0.79375	127	0.1	16	160	0.20625	0.30625
IPI00020827	0.793651	50	0.142857	9	63	0.206349	0.349206
IPI00382682	0.792453	126	0.0691824	11	159	0.207547	0.27673
IPI00975526	0.791271	417	0.0170778	9	527	0.208729	0.225806
IPI00888508	0.789157	131	0.144578	24	166	0.210843	0.355422
IPI00739533	0.787281	359	0.0350877	16	456	0.212719	0.247807
IPI00007096	0.78626	103	0.10687	14	131	0.21374	0.320611
IPI00981357	0.784205	705	0.0166852	15	899	0.215795	0.232481
IPI01011991	0.782178	79	0.128713	13	101	0.217822	0.346535
IPI00981476	0.780645	121	0.0580645	9	155	0.219355	0.277419
IPI00976611	0.778689	95	0.122951	15	122	0.221311	0.344262
IPI00921238	0.778689	95	0.106557	13	122	0.221311	0.327869
IPI00783161	0.778689	95	0.057377	7	122	0.221311	0.278689
IPI00167217	0.777778	189	0.090535	22	243	0.222222	0.312757
IPI00829845	0.777778	91	0.0940171	11	117	0.222222	0.316239
IPI00879855	0.777409	234	0.0498339	15	301	0.222591	0.272425
IPI00976677	0.776398	125	0.217391	35	161	0.223602	0.440994
IPI00977297	0.775362	107	0.115942	16	138	0.224638	0.34058
IPI00888355	0.773743	277	0.0363128	13	358	0.226257	0.26257
IPI00384655	0.773399	157	0.0738916	15	203	0.226601	0.300493
IPI00829841	0.773109	92	0.344538	41	119	0.226891	0.571429
IPI00787049	0.772358	95	0.219512	27	123	0.227642	0.447154
IPI00977576	0.771845	636	0.0182039	15	824	0.228155	0.246359
IPI00979991	0.769841	97	0.238095	30	126	0.230159	0.468254
IPI00854667	0.769231	90	0.25641	30	117	0.230769	0.487179
IPI00854841	0.769231	90	0.25641	30	117	0.230769	0.487179
IPI00980947	0.769231	110	0.0629371	9	143	0.230769	0.293706
IPI00980481	0.768293	126	0.243902	40	164	0.231707	0.47561
IPI00786926	0.767241	89	0.413793	48	116	0.232759	0.646552
IPI00829812	0.767241	89	0.0948276	11	116	0.232759	0.327586
IPI00447178	0.766393	187	0.0614754	15	244	0.233607	0.295082
IPI00894222	0.76478	1216	0.00628931	10	1590	0.23522	0.241509
IPI00975823	0.764228	94	0.243902	30	123	0.235772	0.479675
IPI00829752	0.762712	90	0.254237	30	118	0.237288	0.491525
IPI00828153	0.761062	86	0.19469	22	113	0.238938	0.433628
IPI00830025	0.760684	89	0.213675	25	117	0.239316	0.452991
IPI00168041	0.76	95	0.192	24	125	0.24	0.432
IPI00827690	0.756757	84	0.198198	22	111	0.243243	0.441441
IPI00383732	0.755102	111	0.183673	27	147	0.244898	0.428571
IPI00984315	0.754237	89	0.0762712	9	118	0.245763	0.322034
IPI00830035	0.752137	88	0.162393	19	117	0.247863	0.410256
IPI00979799	0.751678	112	0.174497	26	149	0.248322	0.422819
IPI00977838	0.75	93	0.241935	30	124	0.25	0.491935
IPI00783024	0.748092	98	0.244275	32	131	0.251908	0.496183
IPI00983178	0.748031	95	0.149606	19	127	0.251969	0.401575
IPI00783909	0.747899	89	0.218487	26	119	0.252101	0.470588
IPI00965653	0.747748	83	0.126126	14	111	0.252252	0.378378
IPI00748998	0.745833	179	0.233333	56	240	0.254167	0.4875
IPI00748665	0.745763	88	0.220339	26	118	0.254237	0.474576
IPI00001322	0.745223	117	0.101911	16	157	0.254777	0.356688
IPI00828191	0.744361	99	0.0827068	11	133	0.255639	0.338346
IPI00645117	0.743243	55	0.283784	21	74	0.256757	0.540541
IPI00413194	0.741379	86	0.224138	26	116	0.258621	0.482759
IPI00894177	0.740385	77	0.317308	33	104	0.259615	0.576923
IPI00783023	0.737705	90	0.303279	37	122	0.262295	0.565574
IPI00976202	0.735632	192	0.0344828	9	261	0.264368	0.298851
IPI00783818	0.735537	89	0.0578512	7	121	0.264463	0.322314
IPI00383957	0.732484	115	0.159236	25	157	0.267516	0.426752
IPI00975512	0.732394	104	0.0633803	9	142	0.267606	0.330986
IPI00025094	0.731903	546	0.0134048	10	746	0.268097	0.281501
IPI00879421	0.731707	60	0.158537	13	82	0.268293	0.426829
IPI00398220	0.731481	79	0.166667	18	108	0.268519	0.435185
IPI00332627	0.730952	307	0.0380952	16	420	0.269048	0.307143
IPI00976496	0.730435	84	0.26087	30	115	0.269565	0.530435
IPI00556287	0.730159	138	0.0740741	14	189	0.269841	0.343915
IPI00922717	0.727749	139	0.0575916	11	191	0.272251	0.329843
IPI00890733	0.727273	80	0.127273	14	110	0.272727	0.4
IPI00784513	0.725806	90	0.209677	26	124	0.274194	0.483871
IPI00829976	0.723577	178	0.105691	26	246	0.276423	0.382114
IPI00937669	0.721649	70	0.309278	30	97	0.278351	0.587629
IPI00787464	0.720177	489	0.017673	12	679	0.279823	0.297496
IPI00791731	0.719298	41	0.280702	16	57	0.280702	0.561404
IPI00977747	0.719008	87	0.380165	46	121	0.280992	0.661157
IPI00980614	0.717172	71	0.10101	10	99	0.282828	0.383838
IPI00983217	0.713287	102	0.20979	30	143	0.286713	0.496503
IPI00384400	0.713115	87	0.131148	16	122	0.286885	0.418033
IPI00827892	0.711111	96	0.377778	51	135	0.288889	0.666667
IPI00827788	0.709091	78	0.2	22	110	0.290909	0.490909
IPI00383953	0.706667	106	0.06	9	150	0.293333	0.353333
IPI00977161	0.706349	89	0.238095	30	126	0.293651	0.531746
IPI00983729	0.706349	89	0.166667	21	126	0.293651	0.460317
IPI00001189	0.705882	48	0.205882	14	68	0.294118	0.5
IPI00977788	0.704545	124	0.278409	49	176	0.295455	0.573864
IPI01008928	0.704	88	0.384	48	125	0.296	0.68
IPI00981659	0.702128	99	0.319149	45	141	0.297872	0.617021
IPI00979244	0.698276	81	0.0775862	9	116	0.301724	0.37931
IPI00791940	0.696878	692	0.0100705	10	993	0.303122	0.313192
IPI00978625	0.696	87	0.256	32	125	0.304	0.56
IPI00783094	0.688525	84	0.213115	26	122	0.311475	0.52459
IPI00854582	0.683761	80	0.538462	63	117	0.316239	0.854701
IPI00829979	0.683761	80	0.25641	30	117	0.316239	0.57265
IPI00829590	0.680672	81	0.361345	43	119	0.319328	0.680672
IPI00830007	0.680473	115	0.0532544	9	169	0.319527	0.372781
IPI00830088	0.675214	79	0.350427	41	117	0.324786	0.675214
IPI00936563	0.675214	79	0.162393	19	117	0.324786	0.487179
IPI00890754	0.675	81	0.183333	22	120	0.325	0.508333
IPI00976928	0.673077	70	0.442308	46	104	0.326923	0.769231
IPI00760721	0.672414	78	0.163793	19	116	0.327586	0.491379
IPI00829724	0.672414	78	0.163793	19	116	0.327586	0.491379
IPI00384404	0.669565	77	0.304348	35	115	0.330435	0.634783
IPI00828061	0.669355	83	0.129032	16	124	0.330645	0.459677
IPI00830122	0.666667	78	0.230769	27	117	0.333333	0.564103
IPI00384573	0.66526	473	0.0196906	14	711	0.33474	0.35443
IPI00736507	0.661157	80	0.214876	26	121	0.338843	0.553719
IPI00797766	0.660727	927	0.0263721	37	1403	0.339273	0.365645
IPI00888954	0.649573	76	0.222222	26	117	0.350427	0.57265
IPI00945948	0.648936	61	0.138298	13	94	0.351064	0.489362
IPI00894133	0.645	129	0.135	27	200	0.355	0.49
IPI00894001	0.644172	105	0.0613497	10	163	0.355828	0.417178
IPI00003111	0.641026	75	0.205128	24	117	0.358974	0.564103
IPI00983786	0.64	80	0.208	26	125	0.36	0.568
IPI00829753	0.64	80	0.072	9	125	0.36	0.432
IPI00884081	0.634146	78	0.243902	30	123	0.365854	0.609756
IPI00384402	0.633028	69	0.229358	25	109	0.366972	0.59633
IPI00977809	0.632075	67	0.283019	30	106	0.367925	0.650943
IPI00788613	0.630614	688	0.0229148	25	1091	0.369386	0.392301
IPI00956602	0.62963	68	0.37037	40	108	0.37037	0.740741
IPI00977367	0.629032	78	0.241935	30	124	0.370968	0.612903
IPI00829811	0.627119	74	0.0762712	9	118	0.372881	0.449153
IPI00973172	0.624	78	0.056	7	125	0.376	0.432
IPI00976617	0.62234	117	0.218085	41	188	0.37766	0.595745
IPI00973513	0.621053	59	0.0736842	7	95	0.378947	0.452632
IPI00854732	0.62069	72	0.258621	30	116	0.37931	0.637931
IPI00328493	0.62069	72	0.0775862	9	116	0.37931	0.456897
IPI00828022	0.62	62	0.22	22	100	0.38	0.6
IPI00893210	0.619048	78	0.0714286	9	126	0.380952	0.452381
IPI00847558	0.618785	224	0.0303867	11	362	0.381215	0.411602
IPI00977008	0.617391	71	0.165217	19	115	0.382609	0.547826
IPI00976360	0.616667	74	0.216667	26	120	0.383333	0.6
IPI00827938	0.613208	65	0.207547	22	106	0.386792	0.59434
IPI00945721	0.606164	177	0.0273973	8	292	0.393836	0.421233
IPI00747367	0.604651	26	0.232558	10	43	0.395349	0.627907
IPI00827814	0.603774	64	0.207547	22	106	0.396226	0.603774
IPI00828085	0.6	63	0.209524	22	105	0.4	0.609524
IPI00384286	0.6	162	0.0555556	15	270	0.4	0.455556
IPI00782983	0.598291	70	0.0598291	7	117	0.401709	0.461538
IPI00828156	0.595041	72	0.0909091	11	121	0.404959	0.495868
IPI00436021	0.592326	494	0.0659472	55	834	0.407674	0.473621
IPI00783451	0.586777	71	0.0578512	7	121	0.413223	0.471074
IPI00942387	0.584746	69	0.288136	34	118	0.415254	0.70339
IPI00985211	0.58427	104	0.241573	43	178	0.41573	0.657303
IPI00549330	0.582781	88	0.139073	21	151	0.417219	0.556291
IPI00014165	0.582609	67	0.0869565	10	115	0.417391	0.504348
IPI00827929	0.582524	60	0.213592	22	103	0.417476	0.631068
IPI00383598	0.581395	50	0.151163	13	86	0.418605	0.569767
IPI00973461	0.581197	68	0.290598	34	117	0.418803	0.709402
IPI00410352	0.58006	192	0.120846	40	331	0.41994	0.540785
IPI00977733	0.577236	71	0.211382	26	123	0.422764	0.634146
IPI00915820	0.575	69	0.133333	16	120	0.425	0.558333
IPI00827989	0.574257	58	0.217822	22	101	0.425743	0.643564
IPI00383227	0.5625	153	0.0404412	11	272	0.4375	0.477941
IPI00423461	0.558	279	0.238	119	500	0.442	0.68
IPI00382804	0.555066	126	0.15859	36	227	0.444934	0.603524
IPI00436518	0.551724	48	0.206897	18	87	0.448276	0.655172
IPI00829806	0.547619	69	0.206349	26	126	0.452381	0.65873
IPI00384409	0.546218	65	0.193277	23	119	0.453782	0.647059
IPI00790298	0.54386	93	0.0409357	7	171	0.45614	0.497076
IPI00798051	0.541494	261	0.0373444	18	482	0.458506	0.495851
IPI00744476	0.533898	126	0.0338983	8	236	0.466102	0.5
IPI00394670	0.532432	197	0.0378378	14	370	0.467568	0.505405
IPI00807428	0.531915	125	0.0382979	9	235	0.468085	0.506383
IPI00044645	0.529412	27	0.254902	13	51	0.470588	0.72549
IPI00972963	0.525862	122	0.0344828	8	232	0.474138	0.508621
IPI00035167	0.525581	113	0.0325581	7	215	0.474419	0.506977
IPI01015266	0.522088	260	0.182731	91	498	0.477912	0.660643
IPI00939521	0.520833	50	0.197917	19	96	0.479167	0.677083
IPI00973531	0.517094	121	0.034188	8	234	0.482906	0.517094
IPI00917671	0.515198	1000	0.0561566	109	1941	0.484802	0.540958
IPI00796843	0.514286	90	0.04	7	175	0.485714	0.525714
IPI00927404	0.511111	92	0.161111	29	180	0.488889	0.65
IPI00430857	0.508475	60	0.127119	15	118	0.491525	0.618644
IPI00929313	0.508403	3600	0.00240079	17	7081	0.491597	0.493998
IPI00977405	0.504348	58	0.156522	18	115	0.495652	0.652174
IPI00878826	0.504065	124	0.0365854	9	246	0.495935	0.53252
IPI00827940	0.503106	81	0.136646	22	161	0.496894	0.63354
IPI00154742	0.495726	116	0.209402	49	234	0.504274	0.713675
IPI00930481	0.487685	495	0.008867	9	1015	0.512315	0.521182
IPI00973204	0.487069	113	0.103448	24	232	0.512931	0.616379
IPI00180730	0.482684	223	0.123377	57	462	0.517316	0.640693
IPI00477719	0.480565	136	0.0388693	11	283	0.519435	0.558304
IPI00658130	0.478814	113	0.0338983	8	236	0.521186	0.555085
IPI00879469	0.476821	72	0.0529801	8	151	0.523179	0.576159
IPI00550942	0.475983	109	0.0960699	22	229	0.524017	0.620087
IPI00790251	0.47551	466	0.027551	27	980	0.52449	0.552041
IPI00645729	0.472855	270	0.0227671	13	571	0.527145	0.549912
IPI00443534	0.468531	67	0.132867	19	143	0.531469	0.664336
IPI00478787	0.463918	135	0.04811	14	291	0.536082	0.584192
IPI00426051	0.461207	214	0.142241	66	464	0.538793	0.681034
IPI00916434	0.457983	109	0.092437	22	238	0.542017	0.634454
IPI00853045	0.448718	105	0.102564	24	234	0.551282	0.653846
IPI00879443	0.447653	124	0.166065	46	277	0.552347	0.718412
IPI00984640	0.438503	82	0.101604	19	187	0.561497	0.663102
IPI00887169	0.436441	103	0.0847458	20	236	0.563559	0.648305
IPI00784865	0.436441	103	0.0677966	16	236	0.563559	0.631356
IPI00382844	0.435	261	0.015	9	600	0.565	0.58
IPI00829956	0.431034	50	0.0689655	8	116	0.568966	0.637931
IPI00383182	0.42963	58	0.0814815	11	135	0.57037	0.651852
IPI00384407	0.427419	53	0.0967742	12	124	0.572581	0.669355
IPI01015442	0.42623	52	0.057377	7	122	0.57377	0.631148
IPI00787323	0.422122	187	0.0248307	11	443	0.577878	0.602709
IPI00920990	0.41704	93	0.0986547	22	223	0.58296	0.681614
IPI00788911	0.416185	72	0.0346821	6	173	0.583815	0.618497
IPI00879599	0.412533	158	0.120104	46	383	0.587467	0.707572
IPI01009998	0.411765	98	0.092437	22	238	0.588235	0.680672
IPI00955481	0.409091	54	0.189394	25	132	0.590909	0.780303
IPI00979250	0.40678	96	0.0805085	19	236	0.59322	0.673729
IPI00249267	0.40625	52	0.117188	15	128	0.59375	0.710938
IPI00929683	0.4	34	0.117647	10	85	0.6	0.717647
IPI00985064	0.39951	163	0.0269608	11	408	0.60049	0.627451
IPI00434708	0.398165	217	0.0220183	12	545	0.601835	0.623853
IPI00479509	0.39185	125	0.0501567	16	319	0.60815	0.658307
IPI00382958	0.38961	60	0.0584416	9	154	0.61039	0.668831
IPI00746782	0.388535	122	0.044586	14	314	0.611465	0.656051
IPI00982395	0.378378	42	0.144144	16	111	0.621622	0.765766
IPI00644034	0.373134	75	0.079602	16	201	0.626866	0.706468
IPI00895850	0.368421	91	0.0688259	17	247	0.631579	0.700405
IPI00908823	0.367521	43	0.102564	12	117	0.632479	0.735043
IPI00423464	0.366316	174	0.0673684	32	475	0.633684	0.701053
IPI00979417	0.357143	155	0.0230415	10	434	0.642857	0.665899
IPI00791857	0.354167	34	0.15625	15	96	0.645833	0.802083
IPI01016059	0.349854	240	0.0102041	7	686	0.650146	0.66035
IPI00828099	0.347107	42	0.181818	22	121	0.652893	0.834711
IPI00978363	0.332632	158	0.0378947	18	475	0.667368	0.705263
IPI00423463	0.33125	159	0.0708333	34	480	0.66875	0.739583
IPI00930442	0.329832	157	0.0462185	22	476	0.670168	0.716387
IPI00967902	0.329218	80	0.0329218	8	243	0.670782	0.703704
IPI00423466	0.324324	156	0.047817	23	481	0.675676	0.723493
IPI00176698	0.32381	34	0.161905	17	105	0.67619	0.838095
IPI00827875	0.323404	76	0.157447	37	235	0.676596	0.834043
IPI00384938	0.321577	155	0.0726141	35	482	0.678423	0.751037
IPI00924657	0.318612	101	0.0694006	22	317	0.681388	0.750789
IPI00646774	0.318182	168	0.0852273	45	528	0.681818	0.767045
IPI00893541	0.317073	39	0.113821	14	123	0.682927	0.796748
IPI00984346	0.31338	89	0.056338	16	284	0.68662	0.742958
IPI00783100	0.3125	15	0.166667	8	48	0.6875	0.854167
IPI00830130	0.307692	36	0.307692	36	117	0.692308	1
IPI00902542	0.305	122	0.025	10	400	0.695	0.72
IPI00892793	0.301587	57	0.0582011	11	189	0.698413	0.756614
IPI00423462	0.300578	156	0.0211946	11	519	0.699422	0.720617
IPI00852888	0.295082	54	0.0546448	10	183	0.704918	0.759563
IPI00644968	0.29375	94	0.05	16	320	0.70625	0.75625
IPI00743690	0.292683	48	0.164634	27	164	0.707317	0.871951
IPI00816314	0.291845	136	0.0493562	23	466	0.708155	0.757511
IPI00916926	0.288288	32	0.198198	22	111	0.711712	0.90991
IPI01015502	0.286416	175	0.0114566	7	611	0.713584	0.725041
IPI00922621	0.286047	246	0.027907	24	860	0.713953	0.74186
IPI00816419	0.282051	11	0.282051	11	39	0.717949	1
IPI00647704	0.281377	139	0.0303644	15	494	0.718623	0.748988
IPI00165470	0.280788	57	0.103448	21	203	0.719212	0.82266
IPI00930614	0.28	21	0.12	9	75	0.72	0.84
IPI01010849	0.278545	222	0.0100376	8	797	0.721455	0.731493
IPI00916768	0.278075	52	0.0695187	13	187	0.721925	0.791444
IPI00784817	0.277895	132	0.0168421	8	475	0.722105	0.738947
IPI00785067	0.275	132	0.0229167	11	480	0.725	0.747917
IPI00300026	0.274611	106	0.0440415	17	386	0.725389	0.76943
IPI00983517	0.273859	66	0.0414938	10	241	0.726141	0.767635
IPI00449920	0.271805	134	0.0182556	9	493	0.728195	0.74645
IPI01011865	0.271795	106	0.0666667	26	390	0.728205	0.794872
IPI01009634	0.269231	42	0.128205	20	156	0.730769	0.858974
IPI00924814	0.266667	20	0.12	9	75	0.733333	0.853333
IPI00555593	0.261468	114	0.103211	45	436	0.738532	0.841743
IPI00784830	0.26078	127	0.0308008	15	487	0.73922	0.770021
IPI00872573	0.260274	114	0.0273973	12	438	0.739726	0.767123
IPI00978930	0.260081	129	0.0241935	12	496	0.739919	0.764113
IPI00784842	0.258947	123	0.0947368	45	475	0.741053	0.835789
IPI00922117	0.257353	35	0.0882353	12	136	0.742647	0.830882
IPI00878484	0.256494	79	0.103896	32	308	0.743506	0.847403
IPI00176574	0.254717	27	0.132075	14	106	0.745283	0.877358
IPI01010467	0.254386	87	0.0760234	26	342	0.745614	0.821637
IPI00909595	0.252747	69	0.113553	31	273	0.747253	0.860806
IPI00973474	0.250482	130	0.0481696	25	519	0.749518	0.797688
IPI00418194	0.249438	444	0.00393258	7	1780	0.750562	0.754494
IPI00645363	0.245763	116	0.0635593	30	472	0.754237	0.817797
IPI00790248	0.245763	29	0.245763	29	118	0.754237	1
IPI00829663	0.241667	29	0.0916667	11	120	0.758333	0.85
IPI00386879	0.236842	117	0.0222672	11	494	0.763158	0.785425
IPI00956148	0.231383	87	0.0691489	26	376	0.768617	0.837766
IPI00006146	0.229508	28	0.229508	28	122	0.770492	1
IPI00876888	0.228814	108	0.0677966	32	472	0.771186	0.838983
IPI00967724	0.22449	33	0.0952381	14	147	0.77551	0.870748
IPI00915885	0.221053	42	0.0684211	13	190	0.778947	0.847368
IPI00967864	0.215481	103	0.041841	20	478	0.784519	0.82636
IPI00006560	0.215	86	0.035	14	400	0.785	0.82
IPI00790856	0.211765	18	0.211765	18	85	0.788235	1
IPI00946754	0.211268	30	0.0985915	14	142	0.788732	0.887324
IPI00013698	0.208791	114	0.032967	18	546	0.791209	0.824176
IPI00479191	0.205508	97	0.0487288	23	472	0.794492	0.84322
IPI01014240	0.204981	107	0.01341	7	522	0.795019	0.808429
IPI00921849	0.204969	132	0.0326087	21	644	0.795031	0.82764
IPI00785084	0.2	93	0.0645161	30	465	0.8	0.864516
IPI00399007	0.199041	83	0.0431655	18	417	0.800959	0.844125
IPI01013183	0.198697	61	0.0390879	12	307	0.801303	0.840391
IPI00910625	0.19708	54	0.0985401	27	274	0.80292	0.90146
IPI00556028	0.195035	55	0.0886525	25	282	0.804965	0.893617
IPI00397611	0.194313	41	0.0616114	13	211	0.805687	0.867299
IPI00922347	0.194175	40	0.0970874	20	206	0.805825	0.902913
IPI00478960	0.19242	132	0.0262391	18	686	0.80758	0.833819
IPI00915752	0.19084	25	0.114504	15	131	0.80916	0.923664
IPI00477868	0.188948	106	0.0516934	29	561	0.811052	0.862745
IPI01012055	0.1875	36	0.078125	15	192	0.8125	0.890625
IPI00983456	0.184211	49	0.0902256	24	266	0.815789	0.906015
IPI00910745	0.183556	96	0.0210325	11	523	0.816444	0.837476
IPI00909655	0.182624	103	0.0531915	30	564	0.817376	0.870567
IPI01014582	0.180556	13	0.180556	13	72	0.819444	1
IPI00923551	0.180301	108	0.0434057	26	599	0.819699	0.863105
IPI00102313	0.172996	41	0.101266	24	237	0.827004	0.92827
IPI00553172	0.171975	27	0.0828025	13	157	0.828025	0.910828
IPI00798034	0.171731	130	0.0541612	41	757	0.828269	0.882431
IPI00418546	0.170569	153	0.0156076	14	897	0.829431	0.845039
IPI00878918	0.168831	13	0.168831	13	77	0.831169	1
IPI00794900	0.167647	171	0.0117647	12	1020	0.832353	0.844118
IPI00011268	0.166124	51	0.166124	51	307	0.833876	1
IPI00940245	0.165865	69	0.0264423	11	416	0.834135	0.860577
IPI00556358	0.165533	73	0.0362812	16	441	0.834467	0.870748
IPI01014705	0.164195	155	0.0105932	10	944	0.835805	0.846398
IPI00646690	0.161111	29	0.0611111	11	180	0.838889	0.9
IPI00790230	0.160467	220	0.00656455	9	1371	0.839533	0.846098
IPI00640975	0.159884	55	0.0610465	21	344	0.840116	0.901163
IPI00967589	0.159794	31	0.0824742	16	194	0.840206	0.92268
IPI01011775	0.157434	54	0.0845481	29	343	0.842566	0.927114
IPI00290078	0.156566	93	0.0454545	27	594	0.843434	0.888889
IPI00607780	0.154362	46	0.0201342	6	298	0.845638	0.865772
IPI00383338	0.153846	76	0.0283401	14	494	0.846154	0.874494
IPI00031392	0.152074	66	0.0345622	15	434	0.847926	0.882488
IPI01015323	0.150376	40	0.0451128	12	266	0.849624	0.894737
IPI00969220	0.147009	86	0.034188	20	585	0.852991	0.887179
IPI00399260	0.146067	26	0.146067	26	178	0.853933	1
IPI00893509	0.145455	24	0.0848485	14	165	0.854545	0.939394
IPI00639888	0.142857	38	0.0902256	24	266	0.857143	0.947368
IPI00967986	0.142857	9	0.142857	9	63	0.857143	1
IPI01012209	0.14186	61	0.0465116	20	430	0.85814	0.904651
IPI00883655	0.141802	96	0.0339734	23	677	0.858198	0.892171
IPI00976152	0.141732	18	0.0944882	12	127	0.858268	0.952756
IPI00917728	0.132903	1133	0.067566	576	8525	0.867097	0.934663
IPI00939159	0.13164	57	0.13164	57	433	0.86836	1
IPI00010953	0.131188	53	0.0222772	9	404	0.868812	0.891089
IPI00914847	0.128446	1095	0.067566	576	8525	0.871554	0.93912
IPI00164366	0.122748	109	0.018018	16	888	0.877252	0.89527
IPI01011083	0.120664	80	0.0120664	8	663	0.879336	0.891403
IPI00985050	0.12	15	0.12	15	125	0.88	1
IPI00413451	0.119804	49	0.0488998	20	409	0.880196	0.929095
IPI00976752	0.119718	34	0.0457746	13	284	0.880282	0.926056
IPI00256859	0.118681	54	0.0461538	21	455	0.881319	0.927473
IPI00552815	0.117333	44	0.0613333	23	375	0.882667	0.944
IPI01013800	0.116162	69	0.047138	28	594	0.883838	0.930976
IPI00556067	0.115672	31	0.0447761	12	268	0.884328	0.929104
IPI00168859	0.111562	55	0.0791075	39	493	0.888438	0.967546
IPI00942539	0.111111	38	0.0292398	10	342	0.888889	0.918129
IPI00916729	0.110849	47	0.0400943	17	424	0.889151	0.929245
IPI00911047	0.110357	65	0.0339559	20	589	0.889643	0.923599
IPI01013193	0.109865	49	0.0358744	16	446	0.890135	0.926009
IPI00302309	0.109833	105	0.0156904	15	956	0.890167	0.905858
IPI00927098	0.108401	40	0.0379404	14	369	0.891599	0.929539
IPI01012970	0.106931	54	0.0178218	9	505	0.893069	0.910891
IPI01013522	0.103907	125	0.0432253	52	1203	0.896093	0.939318
IPI00945093	0.100962	21	0.100962	21	208	0.899038	1
IPI00917799	0.1	18	0.1	18	180	0.9	1
IPI00026689	0.0990099	30	0.039604	12	303	0.90099	0.940594
IPI00945505	0.0986667	37	0.04	15	375	0.901333	0.941333
IPI01013332	0.0961969	43	0.01566	7	447	0.903803	0.919463
IPI00745450	0.0949153	112	0.0110169	13	1180	0.905085	0.916102
IPI00978741	0.0944882	12	0.0944882	12	127	0.905512	1
IPI00657720	0.0939105	128	0.0748349	102	1363	0.90609	0.980924
IPI00910108	0.0925926	25	0.0925926	25	270	0.907407	1
IPI00924714	0.0909091	9	0.0909091	9	99	0.909091	1
IPI00027851	0.0888889	48	0.0314815	17	540	0.911111	0.942593
IPI00908647	0.0863309	12	0.0863309	12	139	0.913669	1
IPI01014157	0.0852713	55	0.0263566	17	645	0.914729	0.941085
IPI00922115	0.0833333	17	0.0441176	9	204	0.916667	0.960784
IPI00555744	0.0818182	18	0.0818182	18	220	0.918182	1
IPI00647823	0.0789474	12	0.0789474	12	152	0.921053	1
IPI00795882	0.0787589	99	0.0151154	19	1257	0.921241	0.936356
IPI00909576	0.0780911	36	0.0390456	18	461	0.921909	0.960954
IPI01011318	0.075	21	0.05	14	280	0.925	0.975
IPI00441963	0.0744501	44	0.0219966	13	591	0.92555	0.947547
IPI01010919	0.0740741	10	0.0740741	10	135	0.925926	1
IPI00910513	0.0722135	46	0.0722135	46	637	0.927786	1
IPI01010797	0.0714286	50	0.0157143	11	700	0.928571	0.944286
IPI00640416	0.0701754	12	0.0701754	12	171	0.929825	1
IPI00011698	0.0697674	12	0.0697674	12	172	0.930233	1
IPI00514470	0.0690608	25	0.0303867	11	362	0.930939	0.961326
IPI00555972	0.0674157	24	0.0449438	16	356	0.932584	0.977528
IPI00910977	0.0662461	21	0.044164	14	317	0.933754	0.977918
IPI00922401	0.0655209	61	0.0118153	11	931	0.934479	0.946294
IPI00479708	0.064	24	0.064	24	375	0.936	1
IPI00646572	0.0623663	904	0.00137979	20	14495	0.937634	0.939013
IPI00021304	0.055814	36	0.055814	36	645	0.944186	1
IPI00916596	0.0556264	742	0.00149936	20	13339	0.944374	0.945873
IPI00940180	0.0545829	53	0.0247168	24	971	0.945417	0.970134
IPI01015973	0.0537671	780	0.00137864	20	14507	0.946233	0.947611
IPI01012946	0.0489796	12	0.0489796	12	245	0.95102	1
IPI00911039	0.0477816	28	0.0153584	9	586	0.952218	0.967577
IPI00163849	0.0472527	43	0.0406593	37	910	0.952747	0.993407
IPI00032263	0.0469341	62	0.0234671	31	1321	0.953066	0.976533
IPI01012033	0.0467033	17	0.0247253	9	364	0.953297	0.978022
IPI00293565	0.0454879	62	0.027146	37	1363	0.954512	0.981658
IPI00607814	0.0451713	29	0.0311526	20	642	0.954829	0.985981
IPI01011873	0.0435435	29	0.03003	20	666	0.956456	0.986486
IPI01013747	0.0427907	46	0.0372093	40	1075	0.957209	0.994419
IPI00642725	0.0422535	15	0.0422535	15	355	0.957746	1
IPI00903112	0.0416069	29	0.025825	18	697	0.958393	0.984218
IPI00879709	0.0413574	39	0.028632	27	943	0.958643	0.987275
IPI00955014	0.040404	12	0.040404	12	297	0.959596	1
IPI00646339	0.0397878	30	0.0397878	30	754	0.960212	1
IPI00386260	0.0392035	63	0.0192906	31	1607	0.960797	0.980087
IPI00742193	0.0391861	52	0.00527506	7	1327	0.960814	0.966089
IPI00922213	0.0384615	39	0.0118343	12	1014	0.961538	0.973373
IPI00936352	0.0377358	34	0.0110988	10	901	0.962264	0.973363
IPI00479177	0.0361664	20	0.0361664	20	553	0.963834	1
IPI00792225	0.0358974	14	0.0358974	14	390	0.964103	1
IPI00943229	0.0355649	34	0.0104603	10	956	0.964435	0.974895
IPI00452919	0.0332481	13	0.0332481	13	391	0.966752	1
IPI00018069	0.0308057	13	0.0308057	13	422	0.969194	1
IPI00807339	0.0291971	36	0.0137875	17	1233	0.970803	0.98459
IPI01011952	0.0280475	26	0.012945	12	927	0.971953	0.984898
IPI00984399	0.0265957	10	0.0265957	10	376	0.973404	1
IPI00656021	0.0240385	20	0.0240385	20	832	0.975962	1
IPI01010265	0.0221828	25	0.0221828	25	1127	0.977817	1
IPI01015161	0.0220459	25	0.0220459	25	1134	0.977954	1
IPI00939358	0.0214777	25	0.0214777	25	1164	0.978522	1
IPI00410261	0.0213493	25	0.0213493	25	1171	0.978651	1
IPI00982694	0.0211416	10	0.0211416	10	473	0.978858	1
IPI00969366	0.0200191	21	0.0200191	21	1049	0.979981	1
IPI00908375	0.0195599	8	0.0195599	8	409	0.98044	1
IPI00939523	0.0193798	20	0.0193798	20	1032	0.98062	1
IPI00925850	0.0189474	18	0.0189474	18	950	0.981053	1
IPI00399254	0.018851	21	0.018851	21	1114	0.981149	1
IPI00921885	0.0181543	12	0.0181543	12	661	0.981846	1
IPI00887739	0.0162162	21	0.00772201	10	1295	0.983784	0.991506
IPI00471928	0.0159046	8	0.0159046	8	503	0.984095	1
IPI00940872	0.0152825	534	0.00123061	43	34942	0.984718	0.985948
IPI00789794	0.0150602	10	0.0150602	10	664	0.98494	1
IPI00888280	0.0139767	42	0.00599002	18	3005	0.986023	0.992013
IPI00894287	0.0137652	17	0.0137652	17	1235	0.986235	1
IPI01011340	0.013382	11	0.013382	11	822	0.986618	1
IPI00217193	0.0114566	7	0.0114566	7	611	0.988543	1
IPI01011414	0.0111397	13	0.0111397	13	1167	0.98886	1
IPI01014270	0.0101289	44	0.00483425	21	4344	0.989871	0.994705
IPI00964406	0.00875486	9	0.00875486	9	1028	0.991245	1
IPI00394838	0.00873362	10	0.00873362	10	1145	0.991266	1

## Sheet: "Saved" mouse proteins
accession	lost_sequence_percent	lost_sequence_aa	saved_coverage_percent	saved_coverage_aa	total_sequence_length	detectable_before_saving	detectable_after_saving
IPI00831617	1	117	0.299145	35	117	0	0.299145
IPI00849805	1	119	0.294118	35	119	0	0.294118
IPI00169754	1	119	0.268908	32	119	0	0.268908
IPI00677366	1	117	0.17094	20	117	0	0.17094
IPI00876322	1	96	0.1875	18	96	0	0.1875
IPI00990836	1	97	0.185567	18	97	0	0.185567
IPI00653151	1	109	0.155963	17	109	0	0.155963
IPI00474937	1	34	0.441176	15	34	0	0.441176
IPI00987043	1	40	0.25	10	40	0	0.25
IPI00475126	1	9	1	9	9	0	1
IPI00831658	1	6	1	6	6	0	1
IPI00652255	0.993007	142	0.0699301	10	143	0.00699301	0.0769231
IPI00989443	0.988593	260	0.0684411	18	263	0.0114068	0.0798479
IPI00625581	0.975904	81	0.156627	13	83	0.0240964	0.180723
IPI00661238	0.975207	118	0.256198	31	121	0.0247934	0.280992
IPI00349469	0.975	117	0.108333	13	120	0.025	0.133333
IPI00349692	0.974359	114	0.136752	16	117	0.025641	0.162393
IPI00661618	0.973913	112	0.373913	43	115	0.026087	0.4
IPI00828667	0.969925	129	0.165414	22	133	0.0300752	0.195489
IPI00457462	0.969466	127	0.145038	19	131	0.0305344	0.175573
IPI00849366	0.966942	117	0.0909091	11	121	0.0330579	0.123967
IPI00169625	0.966667	116	0.391667	47	120	0.0333333	0.425
IPI00659847	0.966667	116	0.3	36	120	0.0333333	0.333333
IPI00755318	0.965812	113	0.136752	16	117	0.034188	0.17094
IPI00830450	0.965217	111	0.234783	27	115	0.0347826	0.269565
IPI00831290	0.965217	111	0.165217	19	115	0.0347826	0.2
IPI00831162	0.965217	111	0.104348	12	115	0.0347826	0.13913
IPI00407273	0.964912	110	0.140351	16	114	0.0350877	0.175439
IPI00664821	0.964602	109	0.221239	25	113	0.0353982	0.256637
IPI00461582	0.964286	108	0.0982143	11	112	0.0357143	0.133929
IPI00515568	0.963964	107	0.0990991	11	111	0.036036	0.135135
IPI00659789	0.962264	102	0.150943	16	106	0.0377358	0.188679
IPI00228814	0.961945	455	0.0930233	44	473	0.038055	0.131078
IPI00340401	0.960076	1515	0.0443599	70	1578	0.039924	0.0842839
IPI00671015	0.959016	117	0.385246	47	122	0.0409836	0.42623
IPI00749806	0.958333	115	0.0916667	11	120	0.0416667	0.133333
IPI00169755	0.957265	112	0.555556	65	117	0.042735	0.598291
IPI00403640	0.957265	112	0.0512821	6	117	0.042735	0.0940171
IPI00228722	0.95614	109	0.184211	21	114	0.0438596	0.22807
IPI00225101	0.955357	107	0.0982143	11	112	0.0446429	0.142857
IPI00621024	0.955224	128	0.253731	34	134	0.0447761	0.298507
IPI00356530	0.954609	2713	0.00914849	26	2842	0.0453906	0.0545391
IPI00856191	0.953846	124	0.0461538	6	130	0.0461538	0.0923077
IPI00121240	0.952191	239	0.494024	124	251	0.0478088	0.541833
IPI00322138	0.951389	685	0.00833333	6	720	0.0486111	0.0569444
IPI00671237	0.948718	111	0.162393	19	117	0.0512821	0.213675
IPI00761741	0.947826	109	0.530435	61	115	0.0521739	0.582609
IPI00915045	0.947826	109	0.373913	43	115	0.0521739	0.426087
IPI00352901	0.947368	108	0.324561	37	114	0.0526316	0.377193
IPI00132790	0.945205	138	0.0958904	14	146	0.0547945	0.150685
IPI00652670	0.941176	96	0.0784314	8	102	0.0588235	0.137255
IPI00808254	0.939655	109	0.0948276	11	116	0.0603448	0.155172
IPI00989997	0.939394	155	0.127273	21	165	0.0606061	0.187879
IPI00831140	0.93913	108	0.373913	43	115	0.0608696	0.434783
IPI00133774	0.93913	108	0.113043	13	115	0.0608696	0.173913
IPI00880675	0.938596	107	0.403509	46	114	0.0614035	0.464912
IPI00330409	0.935897	73	0.153846	12	78	0.0641026	0.217949
IPI00404107	0.935484	145	0.0774194	12	155	0.0645161	0.141935
IPI00471297	0.935115	245	0.0458015	12	262	0.0648855	0.110687
IPI00466455	0.933884	113	0.0909091	11	121	0.0661157	0.157025
IPI00469330	0.933333	112	0.125	15	120	0.0666667	0.191667
IPI00458295	0.932203	55	0.169492	10	59	0.0677966	0.237288
IPI00125877	0.931624	109	0.213675	25	117	0.0683761	0.282051
IPI00125902	0.931624	109	0.213675	25	117	0.0683761	0.282051
IPI00831490	0.931034	108	0.318966	37	116	0.0689655	0.387931
IPI00475090	0.929293	92	0.141414	14	99	0.0707071	0.212121
IPI00228269	0.928571	104	0.142857	16	112	0.0714286	0.214286
IPI00753525	0.928571	104	0.0892857	10	112	0.0714286	0.160714
IPI00895558	0.927273	153	0.0363636	6	165	0.0727273	0.109091
IPI00463000	0.925926	225	0.0411523	10	243	0.0740741	0.115226
IPI00848596	0.925532	87	0.117021	11	94	0.0744681	0.191489
IPI00463722	0.925532	87	0.117021	11	94	0.0744681	0.191489
IPI00137421	0.923664	121	0.137405	18	131	0.0763359	0.21374
IPI00459593	0.922535	131	0.133803	19	142	0.0774648	0.211268
IPI00830865	0.921739	106	0.13913	16	115	0.0782609	0.217391
IPI00162870	0.919679	229	0.0923695	23	249	0.0803213	0.172691
IPI00515320	0.918919	102	0.207207	23	111	0.0810811	0.288288
IPI00381627	0.918367	90	0.193878	19	98	0.0816327	0.27551
IPI00605715	0.918033	112	0.262295	32	122	0.0819672	0.344262
IPI00405363	0.917431	100	0.110092	12	109	0.0825688	0.192661
IPI00653883	0.916031	120	0.152672	20	131	0.0839695	0.236641
IPI00473997	0.915966	109	0.193277	23	119	0.0840336	0.277311
IPI00340046	0.915811	446	0.0349076	17	487	0.0841889	0.119097
IPI00226497	0.914894	258	0.0425532	12	282	0.0851064	0.12766
IPI00759937	0.91453	107	0.34188	40	117	0.0854701	0.42735
IPI00667625	0.91453	107	0.0683761	8	117	0.0854701	0.153846
IPI00831578	0.913793	106	0.103448	12	116	0.0862069	0.189655
IPI00228936	0.910569	112	0.097561	12	123	0.0894309	0.186992
IPI00132829	0.909091	100	0.172727	19	110	0.0909091	0.263636
IPI00754681	0.909091	730	0.0174346	14	803	0.0909091	0.108344
IPI00223924	0.908642	368	0.0320988	13	405	0.091358	0.123457
IPI00775936	0.908163	267	0.115646	34	294	0.0918367	0.207483
IPI00849015	0.90795	217	0.0878661	21	239	0.0920502	0.179916
IPI00971303	0.907563	216	0.0882353	21	238	0.092437	0.180672
IPI00310239	0.907216	264	0.460481	134	291	0.0927835	0.553265
IPI00468458	0.903159	1744	0.0269291	52	1931	0.096841	0.12377
IPI00226364	0.902439	148	0.109756	18	164	0.097561	0.207317
IPI00462997	0.901961	138	0.163399	25	153	0.0980392	0.261438
IPI00970396	0.89899	178	0.484848	96	198	0.10101	0.585859
IPI00461805	0.898734	284	0.0348101	11	316	0.101266	0.136076
IPI00855176	0.898141	1111	0.0509297	63	1237	0.101859	0.152789
IPI00850990	0.897959	88	0.489796	48	98	0.102041	0.591837
IPI00458888	0.897941	1003	0.0241719	27	1117	0.102059	0.126231
IPI00605909	0.897436	105	0.162393	19	117	0.102564	0.264957
IPI00462690	0.897436	105	0.128205	15	117	0.102564	0.230769
IPI00458184	0.897059	61	0.147059	10	68	0.102941	0.25
IPI00653253	0.896774	139	0.122581	19	155	0.103226	0.225806
IPI00831597	0.896552	104	0.232759	27	116	0.103448	0.336207
IPI00756791	0.89604	1629	0.126513	230	1818	0.10396	0.230473
IPI00654009	0.895349	154	0.0755814	13	172	0.104651	0.180233
IPI00462998	0.895028	324	0.0718232	26	362	0.104972	0.176796
IPI00985989	0.89434	711	0.0578616	46	795	0.10566	0.163522
IPI00344932	0.893316	695	0.059126	46	778	0.106684	0.16581
IPI00677191	0.892562	108	0.0991736	12	121	0.107438	0.206612
IPI00856498	0.892045	157	0.0340909	6	176	0.107955	0.142045
IPI00855078	0.891761	552	0.0516963	32	619	0.108239	0.159935
IPI00553322	0.891667	107	0.158333	19	120	0.108333	0.266667
IPI00669621	0.888889	104	0.128205	15	117	0.111111	0.239316
IPI00265654	0.888889	760	0.00935673	8	855	0.111111	0.120468
IPI00654233	0.888112	127	0.0699301	10	143	0.111888	0.181818
IPI00407474	0.887826	1021	0.0382609	44	1150	0.112174	0.150435
IPI00278602	0.887195	582	0.14939	98	656	0.112805	0.262195
IPI00654367	0.887006	157	0.135593	24	177	0.112994	0.248588
IPI00991002	0.886926	251	0.151943	43	283	0.113074	0.265018
IPI00853661	0.886667	133	0.0666667	10	150	0.113333	0.18
IPI00458106	0.88535	139	0.089172	14	157	0.11465	0.203822
IPI00954656	0.884668	652	0.0135685	10	737	0.115332	0.128901
IPI00675269	0.884211	84	0.189474	18	95	0.115789	0.305263
IPI00111946	0.88412	206	0.16309	38	233	0.11588	0.27897
IPI00751631	0.883929	99	0.0892857	10	112	0.116071	0.205357
IPI00411022	0.883808	1894	0.211853	454	2143	0.116192	0.328045
IPI00654234	0.883598	167	0.0793651	15	189	0.116402	0.195767
IPI00817011	0.88294	2655	0.0991021	298	3007	0.11706	0.216162
IPI00856386	0.882615	1188	0.0564636	76	1346	0.117385	0.173848
IPI00761668	0.882615	1188	0.0564636	76	1346	0.117385	0.173848
IPI00853870	0.880342	103	0.0940171	11	117	0.119658	0.213675
IPI00970477	0.879518	730	0.625301	519	830	0.120482	0.745783
IPI00670199	0.87931	102	0.0948276	11	116	0.12069	0.215517
IPI00116275	0.878641	181	0.116505	24	206	0.121359	0.237864
IPI00653142	0.877551	172	0.0459184	9	196	0.122449	0.168367
IPI00466376	0.875566	387	0.0294118	13	442	0.124434	0.153846
IPI00457961	0.874016	111	0.141732	18	127	0.125984	0.267717
IPI00129746	0.872928	158	0.104972	19	181	0.127072	0.232044
IPI00658810	0.872	218	0.056	14	250	0.128	0.184
IPI00986063	0.871795	102	0.128205	15	117	0.128205	0.25641
IPI00553537	0.87069	101	0.336207	39	116	0.12931	0.465517
IPI00674805	0.87069	101	0.318966	37	116	0.12931	0.448276
IPI00751028	0.87069	101	0.137931	16	116	0.12931	0.267241
IPI00354300	0.869588	3274	0.00876494	33	3765	0.130412	0.139177
IPI00758056	0.869359	1098	0.0482977	61	1263	0.130641	0.178939
IPI00380382	0.86911	166	0.0837696	16	191	0.13089	0.21466
IPI00985704	0.868812	702	0.095297	77	808	0.131188	0.226485
IPI00620014	0.868313	422	0.0226337	11	486	0.131687	0.154321
IPI00460011	0.868263	145	0.0838323	14	167	0.131737	0.215569
IPI00849956	0.867769	315	0.203857	74	363	0.132231	0.336088
IPI00225631	0.867647	177	0.171569	35	204	0.132353	0.303922
IPI00608117	0.867347	85	0.234694	23	98	0.132653	0.367347
IPI00988827	0.867347	85	0.153061	15	98	0.132653	0.285714
IPI00757456	0.867257	98	0.0884956	10	113	0.132743	0.221239
IPI00757877	0.867198	3265	0.00876494	33	3765	0.132802	0.141567
IPI00658782	0.867123	633	0.0191781	14	730	0.132877	0.152055
IPI00751694	0.867079	1122	0.0471406	61	1294	0.132921	0.180062
IPI00990967	0.866667	26	0.633333	19	30	0.133333	0.766667
IPI00314241	0.865385	180	0.129808	27	208	0.134615	0.264423
IPI00849628	0.865169	154	0.0730337	13	178	0.134831	0.207865
IPI00762234	0.864629	396	0.131004	60	458	0.135371	0.266376
IPI00405249	0.863309	120	0.0935252	13	139	0.136691	0.230216
IPI00754336	0.863248	101	0.282051	33	117	0.136752	0.418803
IPI00853704	0.863248	101	0.282051	33	117	0.136752	0.418803
IPI00991109	0.863248	101	0.0769231	9	117	0.136752	0.213675
IPI00651966	0.863248	101	0.0769231	9	117	0.136752	0.213675
IPI00761921	0.862069	100	0.293103	34	116	0.137931	0.431034
IPI00227983	0.86	129	0.0733333	11	150	0.14	0.213333
IPI00808066	0.86	129	0.0666667	10	150	0.14	0.206667
IPI00119034	0.858716	468	0.0110092	6	545	0.141284	0.152294
IPI00463277	0.858423	479	0.0268817	15	558	0.141577	0.168459
IPI00354250	0.857143	84	0.234694	23	98	0.142857	0.377551
IPI00651826	0.857143	120	0.0928571	13	140	0.142857	0.235714
IPI00556680	0.85641	167	0.138462	27	195	0.14359	0.282051
IPI00224605	0.856383	161	0.037234	7	188	0.143617	0.180851
IPI00114254	0.855406	1337	0.119642	187	1563	0.144594	0.264235
IPI00990187	0.855104	779	0.0131723	12	911	0.144896	0.158068
IPI00987778	0.854244	463	0.0276753	15	542	0.145756	0.173432
IPI00469380	0.854042	1141	0.266467	356	1336	0.145958	0.412425
IPI00758283	0.853496	769	0.0133185	12	901	0.146504	0.159822
IPI00459590	0.853147	122	0.132867	19	143	0.146853	0.27972
IPI00988487	0.852632	162	0.0842105	16	190	0.147368	0.231579
IPI00128185	0.8525	341	0.04	16	400	0.1475	0.1875
IPI00222175	0.852018	190	0.0538117	12	223	0.147982	0.201794
IPI00469830	0.850299	284	0.0419162	14	334	0.149701	0.191617
IPI00406874	0.85022	193	0.0704846	16	227	0.14978	0.220264
IPI00470170	0.849515	175	0.131068	27	206	0.150485	0.281553
IPI00755565	0.848684	129	0.0460526	7	152	0.151316	0.197368
IPI00850228	0.847884	641	0.015873	12	756	0.152116	0.167989
IPI00653904	0.847134	133	0.0764331	12	157	0.152866	0.229299
IPI00881376	0.846847	94	0.135135	15	111	0.153153	0.288288
IPI00666065	0.846758	431	0.0275049	14	509	0.153242	0.180747
IPI00828352	0.846154	99	0.128205	15	117	0.153846	0.282051
IPI00874894	0.84573	307	0.046832	17	363	0.15427	0.201102
IPI00649447	0.84507	180	0.0516432	11	213	0.15493	0.206573
IPI00354031	0.844666	1441	0.00586166	10	1706	0.155334	0.161196
IPI00459172	0.84456	163	0.0621762	12	193	0.15544	0.217617
IPI00672861	0.843478	97	0.182609	21	115	0.156522	0.33913
IPI00623570	0.843457	1708	0.40642	823	2025	0.156543	0.562963
IPI00652275	0.843137	86	0.107843	11	102	0.156863	0.264706
IPI00653495	0.842857	59	0.228571	16	70	0.157143	0.385714
IPI00459672	0.842105	128	0.0855263	13	152	0.157895	0.243421
IPI00875286	0.841369	541	0.0217729	14	643	0.158631	0.180404
IPI00278864	0.839827	194	0.454545	105	231	0.160173	0.614719
IPI00857317	0.839175	407	0.0268041	13	485	0.160825	0.187629
IPI00664314	0.838305	534	0.0188383	12	637	0.161695	0.180534
IPI00340766	0.838095	88	0.0571429	6	105	0.161905	0.219048
IPI00137265	0.837209	144	0.104651	18	172	0.162791	0.267442
IPI00653255	0.836879	118	0.148936	21	141	0.163121	0.312057
IPI00312405	0.836478	133	0.100629	16	159	0.163522	0.264151
IPI00652388	0.836207	97	0.103448	12	116	0.163793	0.267241
IPI00108206	0.83564	1449	0.0565167	98	1734	0.16436	0.220877
IPI00620245	0.835052	324	0.0438144	17	388	0.164948	0.208763
IPI00848779	0.834821	374	0.03125	14	448	0.165179	0.196429
IPI00915095	0.834711	101	0.0909091	11	121	0.165289	0.256198
IPI00137822	0.834646	106	0.0708661	9	127	0.165354	0.23622
IPI00379097	0.834395	131	0.0573248	9	157	0.165605	0.22293
IPI00986934	0.833333	125	0.08	12	150	0.166667	0.246667
IPI00120462	0.833333	100	0.0833333	10	120	0.166667	0.25
IPI00173233	0.832724	911	0.190128	208	1094	0.167276	0.357404
IPI00380971	0.831933	99	0.218487	26	119	0.168067	0.386555
IPI00654214	0.831933	99	0.151261	18	119	0.168067	0.319328
IPI00679156	0.831516	839	0.011893	12	1009	0.168484	0.180377
IPI00225945	0.829843	317	0.170157	65	382	0.170157	0.340314
IPI00404141	0.82971	229	0.0471014	13	276	0.17029	0.217391
IPI00678877	0.829268	102	0.211382	26	123	0.170732	0.382114
IPI00828937	0.82906	97	0.25641	30	117	0.17094	0.42735
IPI00849806	0.82906	97	0.17094	20	117	0.17094	0.34188
IPI00404115	0.828221	135	0.0368098	6	163	0.171779	0.208589
IPI00675728	0.827586	96	0.327586	38	116	0.172414	0.5
IPI00120461	0.827586	96	0.198276	23	116	0.172414	0.37069
IPI00347799	0.827586	96	0.112069	13	116	0.172414	0.284483
IPI00990422	0.827338	1035	0.346922	434	1251	0.172662	0.519584
IPI00651891	0.826923	86	0.105769	11	104	0.173077	0.278846
IPI00460055	0.826772	420	0.0511811	26	508	0.173228	0.224409
IPI00133894	0.826087	133	0.0559006	9	161	0.173913	0.229814
IPI00849865	0.824595	865	0.013346	14	1049	0.175405	0.188751
IPI00380385	0.823984	1601	0.187339	364	1943	0.176016	0.363356
IPI00990926	0.823417	1287	0.00895713	14	1563	0.176583	0.185541
IPI00985922	0.823417	1287	0.00895713	14	1563	0.176583	0.185541
IPI00676449	0.822888	302	0.0517711	19	367	0.177112	0.228883
IPI00173249	0.822581	1581	0.189386	364	1922	0.177419	0.366805
IPI00265285	0.822222	222	0.0555556	15	270	0.177778	0.233333
IPI00462384	0.822222	259	0.0190476	6	315	0.177778	0.196825
IPI00880346	0.822034	97	0.127119	15	118	0.177966	0.305085
IPI00222072	0.821634	714	0.134638	117	869	0.178366	0.313003
IPI00475362	0.82152	1611	0.18562	364	1961	0.17848	0.3641
IPI00308751	0.820103	1591	0.187629	364	1940	0.179897	0.367526
IPI00461431	0.82	82	0.1	10	100	0.18	0.28
IPI00662227	0.82	82	0.1	10	100	0.18	0.28
IPI00114265	0.819495	454	0.119134	66	554	0.180505	0.299639
IPI00229121	0.819277	136	0.150602	25	166	0.180723	0.331325
IPI00347387	0.819253	417	0.0157171	8	509	0.180747	0.196464
IPI00985999	0.819084	1073	0.343511	450	1310	0.180916	0.524427
IPI00349488	0.818898	104	0.11811	15	127	0.181102	0.299213
IPI00653606	0.818182	243	0.111111	33	297	0.181818	0.292929
IPI00226242	0.817391	188	0.0391304	9	230	0.182609	0.221739
IPI00464318	0.817128	1269	0.0804894	125	1553	0.182872	0.263361
IPI00380989	0.816568	276	0.177515	60	338	0.183432	0.360947
IPI00350715	0.816327	160	0.0969388	19	196	0.183673	0.280612
IPI00875527	0.815126	194	0.0252101	6	238	0.184874	0.210084
IPI00848991	0.812757	395	0.0349794	17	486	0.187243	0.222222
IPI00663736	0.812687	1089	0.350746	470	1340	0.187313	0.53806
IPI00606873	0.812289	1203	0.0236327	35	1481	0.187711	0.211344
IPI00830995	0.811881	82	0.0990099	10	101	0.188119	0.287129
IPI00556799	0.810345	94	0.258621	30	116	0.189655	0.448276
IPI00118149	0.809577	727	0.231626	208	898	0.190423	0.422049
IPI00652314	0.809524	102	0.119048	15	126	0.190476	0.309524
IPI00173248	0.809386	1397	0.210892	364	1726	0.190614	0.401506
IPI00344686	0.809145	407	0.222664	112	503	0.190855	0.413519
IPI00308750	0.808499	1427	0.206232	364	1765	0.191501	0.397734
IPI00173250	0.807876	677	0.24821	208	838	0.192124	0.440334
IPI00406960	0.807175	540	0.0657698	44	669	0.192825	0.258595
IPI00123172	0.80597	108	0.141791	19	134	0.19403	0.335821
IPI00652280	0.805882	137	0.0588235	10	170	0.194118	0.252941
IPI00673752	0.804878	99	0.121951	15	123	0.195122	0.317073
IPI00673447	0.803922	82	0.441176	45	102	0.196078	0.637255
IPI00757250	0.802458	914	0.0114135	13	1139	0.197542	0.208955
IPI00986778	0.801724	93	0.0689655	8	116	0.198276	0.267241
IPI00621365	0.801587	101	0.0873016	11	126	0.198413	0.285714
IPI00378430	0.800279	573	0.101955	73	716	0.199721	0.301676
IPI00752400	0.800217	737	0.019544	18	921	0.199783	0.219327
IPI00761808	0.8	204	0.121569	31	255	0.2	0.321569
IPI00229161	0.8	96	0.1	12	120	0.2	0.3
IPI00461872	0.797153	224	0.217082	61	281	0.202847	0.419929
IPI00874314	0.795918	78	0.285714	28	98	0.204082	0.489796
IPI00828887	0.795539	214	0.0334572	9	269	0.204461	0.237918
IPI00459696	0.794643	89	0.232143	26	112	0.205357	0.4375
IPI00474171	0.794118	108	0.0588235	8	136	0.205882	0.264706
IPI00881721	0.794038	1172	0.0765583	113	1476	0.205962	0.28252
IPI00224535	0.793814	231	0.151203	44	291	0.206186	0.357388
IPI00459122	0.791045	106	0.0746269	10	134	0.208955	0.283582
IPI00648543	0.790869	537	0.107511	73	679	0.209131	0.316642
IPI00986736	0.790732	529	0.0657698	44	669	0.209268	0.275037
IPI00990987	0.790732	529	0.0657698	44	669	0.209268	0.275037
IPI00989185	0.790732	529	0.0657698	44	669	0.209268	0.275037
IPI00652310	0.790476	83	0.0761905	8	105	0.209524	0.285714
IPI00224370	0.787313	422	0.0895522	48	536	0.212687	0.302239
IPI00989373	0.786248	526	0.0657698	44	669	0.213752	0.279522
IPI00987007	0.786026	540	0.0640466	44	687	0.213974	0.27802
IPI00129977	0.785714	110	0.05	7	140	0.214286	0.264286
IPI00108279	0.784173	109	0.0791367	11	139	0.215827	0.294964
IPI00989614	0.781764	523	0.0657698	44	669	0.218236	0.284006
IPI00553330	0.781513	93	0.235294	28	119	0.218487	0.453782
IPI00653245	0.779661	138	0.0960452	17	177	0.220339	0.316384
IPI00381328	0.778986	215	0.0471014	13	276	0.221014	0.268116
IPI00662244	0.776762	1190	0.565927	867	1532	0.223238	0.789164
IPI00828933	0.775701	83	0.149533	16	107	0.224299	0.373832
IPI00459501	0.773913	178	0.0565217	13	230	0.226087	0.282609
IPI00661245	0.772447	1127	0.010281	15	1459	0.227553	0.237834
IPI00475253	0.772414	112	0.0827586	12	145	0.227586	0.310345
IPI00317104	0.772277	78	0.158416	16	101	0.227723	0.386139
IPI00129668	0.771459	719	0.0225322	21	932	0.228541	0.251073
IPI00345466	0.771386	523	0.0132743	9	678	0.228614	0.241888
IPI00757645	0.770833	74	0.40625	39	96	0.229167	0.635417
IPI00757696	0.770658	457	0.074199	44	593	0.229342	0.303541
IPI00882263	0.77027	57	0.202703	15	74	0.22973	0.432432
IPI00311140	0.767241	801	0.19636	205	1044	0.232759	0.429119
IPI00828630	0.766355	82	0.0934579	10	107	0.233645	0.327103
IPI00673317	0.764706	91	0.134454	16	119	0.235294	0.369748
IPI00121525	0.761905	160	0.166667	35	210	0.238095	0.404762
IPI00108929	0.761905	112	0.0816327	12	147	0.238095	0.319728
IPI00652556	0.759804	155	0.0735294	15	204	0.240196	0.313725
IPI00404315	0.759563	139	0.0491803	9	183	0.240437	0.289617
IPI00669854	0.759375	729	0.0104167	10	960	0.240625	0.251042
IPI00756441	0.758929	85	0.214286	24	112	0.241071	0.455357
IPI00129561	0.758607	1939	0.0113459	29	2556	0.241393	0.252739
IPI00461496	0.758514	245	0.470588	152	323	0.241486	0.712074
IPI00756503	0.756757	84	0.117117	13	111	0.243243	0.36036
IPI00938513	0.755725	297	0.0534351	21	393	0.244275	0.29771
IPI00807782	0.754506	879	0.0145923	17	1165	0.245494	0.260086
IPI00124315	0.752896	195	0.100386	26	259	0.247104	0.34749
IPI00808505	0.750337	556	0.186235	138	741	0.249663	0.435897
IPI00662176	0.75	87	0.198276	23	116	0.25	0.448276
IPI00788459	0.75	66	0.125	11	88	0.25	0.375
IPI00653260	0.746575	109	0.109589	16	146	0.253425	0.363014
IPI00134752	0.746479	106	0.0492958	7	142	0.253521	0.302817
IPI00114823	0.745283	79	0.113208	12	106	0.254717	0.367925
IPI00605901	0.74	74	0.12	12	100	0.26	0.38
IPI00121347	0.738275	488	0.0680787	45	661	0.261725	0.329803
IPI00651970	0.735632	256	0.0431034	15	348	0.264368	0.307471
IPI00177243	0.735395	214	0.0652921	19	291	0.264605	0.329897
IPI00990613	0.735099	222	0.0331126	10	302	0.264901	0.298013
IPI00853822	0.735043	86	0.333333	39	117	0.264957	0.598291
IPI00221886	0.731481	474	0.0138889	9	648	0.268519	0.282407
IPI00462085	0.73125	117	0.1125	18	160	0.26875	0.38125
IPI00988596	0.728972	78	0.149533	16	107	0.271028	0.420561
IPI00828771	0.728972	78	0.149533	16	107	0.271028	0.420561
IPI00666030	0.728814	86	0.237288	28	118	0.271186	0.508475
IPI00853717	0.728	91	0.168	21	125	0.272	0.44
IPI00671547	0.726316	69	0.189474	18	95	0.273684	0.463158
IPI00923087	0.725806	90	0.0806452	10	124	0.274194	0.354839
IPI00129672	0.724249	675	0.0203863	19	932	0.275751	0.296137
IPI00877344	0.723626	487	0.0104012	7	673	0.276374	0.286776
IPI00460088	0.723077	188	0.05	13	260	0.276923	0.326923
IPI00266883	0.722689	86	0.0756303	9	119	0.277311	0.352941
IPI00356154	0.721622	267	0.0297297	11	370	0.278378	0.308108
IPI00990746	0.720745	271	0.0292553	11	376	0.279255	0.308511
IPI00849152	0.716216	53	0.0810811	6	74	0.283784	0.364865
IPI00830224	0.714286	55	0.142857	11	77	0.285714	0.428571
IPI00856932	0.713568	142	0.165829	33	199	0.286432	0.452261
IPI00556758	0.712526	347	0.0780287	38	487	0.287474	0.365503
IPI00459616	0.709091	78	0.127273	14	110	0.290909	0.418182
IPI00971275	0.709091	273	0.0285714	11	385	0.290909	0.319481
IPI00473861	0.706897	82	0.12931	15	116	0.293103	0.422414
IPI00653965	0.704142	119	0.0710059	12	169	0.295858	0.366864
IPI00987509	0.703608	273	0.0283505	11	388	0.296392	0.324742
IPI00828912	0.703196	154	0.0456621	10	219	0.296804	0.342466
IPI00420727	0.7	126	0.177778	32	180	0.3	0.477778
IPI00988868	0.698953	267	0.0287958	11	382	0.301047	0.329843
IPI00340731	0.698276	81	0.172414	20	116	0.301724	0.474138
IPI00111701	0.698113	74	0.169811	18	106	0.301887	0.471698
IPI00458366	0.697531	113	0.12963	21	162	0.302469	0.432099
IPI00754801	0.69657	264	0.0290237	11	379	0.30343	0.332454
IPI00223452	0.696429	156	0.0580357	13	224	0.303571	0.361607
IPI00752356	0.694517	266	0.0287206	11	383	0.305483	0.334204
IPI00415775	0.693548	129	0.166667	31	186	0.306452	0.473118
IPI00653678	0.693548	43	0.16129	10	62	0.306452	0.467742
IPI00987221	0.687651	284	0.0266344	11	413	0.312349	0.338983
IPI00828793	0.686275	70	0.490196	50	102	0.313725	0.803922
IPI00605376	0.685393	61	0.247191	22	89	0.314607	0.561798
IPI00403681	0.685185	185	0.0962963	26	270	0.314815	0.411111
IPI00402871	0.683962	145	0.0660377	14	212	0.316038	0.382075
IPI00986557	0.683417	544	0.0163317	13	796	0.316583	0.332915
IPI00221454	0.683036	153	0.339286	76	224	0.316964	0.65625
IPI00652156	0.679752	329	0.0785124	38	484	0.320248	0.39876
IPI00751623	0.679045	256	0.0397878	15	377	0.320955	0.360743
IPI00968895	0.678423	327	0.0788382	38	482	0.321577	0.400415
IPI00473213	0.672862	181	0.0855019	23	269	0.327138	0.412639
IPI00227330	0.672727	74	0.0727273	8	110	0.327273	0.4
IPI00880367	0.672269	80	0.319328	38	119	0.327731	0.647059
IPI00473287	0.671518	323	0.0790021	38	481	0.328482	0.407484
IPI00116363	0.671151	449	0.00896861	6	669	0.328849	0.337818
IPI00938470	0.670124	323	0.0788382	38	482	0.329876	0.408714
IPI00849345	0.666667	78	0.162393	19	117	0.333333	0.495726
IPI00658358	0.666667	62	0.193548	18	93	0.333333	0.526882
IPI00856276	0.666667	78	0.128205	15	117	0.333333	0.461538
IPI00404792	0.666667	136	0.0539216	11	204	0.333333	0.387255
IPI00459960	0.661123	318	0.0790021	38	481	0.338877	0.417879
IPI00896740	0.661017	312	0.0190678	9	472	0.338983	0.358051
IPI00856283	0.660023	563	0.017585	15	853	0.339977	0.357562
IPI00944195	0.659722	95	0.0555556	8	144	0.340278	0.395833
IPI00459932	0.657787	321	0.0778689	38	488	0.342213	0.420082
IPI00459906	0.65762	315	0.0793319	38	479	0.34238	0.421712
IPI00654155	0.656934	180	0.0985401	27	274	0.343066	0.441606
IPI00972898	0.65625	210	0.040625	13	320	0.34375	0.384375
IPI00553603	0.654321	318	0.0781893	38	486	0.345679	0.423868
IPI00968997	0.653527	315	0.10166	49	482	0.346473	0.448133
IPI00757314	0.653445	313	0.0793319	38	479	0.346555	0.425887
IPI00849523	0.653061	64	0.193878	19	98	0.346939	0.540816
IPI00850487	0.652482	184	0.0815603	23	282	0.347518	0.429078
IPI00652859	0.652308	212	0.0430769	14	325	0.347692	0.390769
IPI00221582	0.651376	71	0.0642202	7	109	0.348624	0.412844
IPI00226813	0.651163	112	0.0465116	8	172	0.348837	0.395349
IPI00223527	0.651064	306	0.0723404	34	470	0.348936	0.421277
IPI00480446	0.650826	315	0.11157	54	484	0.349174	0.460744
IPI00556870	0.649485	315	0.179381	87	485	0.350515	0.529897
IPI00459423	0.64876	314	0.10124	49	484	0.35124	0.452479
IPI00473880	0.648262	317	0.0777096	38	489	0.351738	0.429448
IPI00404949	0.646018	73	0.0530973	6	113	0.353982	0.40708
IPI00607929	0.645963	312	0.0786749	38	483	0.354037	0.432712
IPI00605558	0.643892	311	0.0786749	38	483	0.356108	0.434783
IPI00896707	0.642436	327	0.0667976	34	509	0.357564	0.424361
IPI00408534	0.641026	75	0.299145	35	117	0.358974	0.65812
IPI00757770	0.641026	75	0.162393	19	117	0.358974	0.521368
IPI00474317	0.639889	462	0.0152355	11	722	0.360111	0.375346
IPI00667397	0.639583	307	0.0791667	38	480	0.360417	0.439583
IPI00467083	0.639004	308	0.0788382	38	482	0.360996	0.439834
IPI00457615	0.638655	76	0.092437	11	119	0.361345	0.453782
IPI00624154	0.634361	144	0.0704846	16	227	0.365639	0.436123
IPI00458988	0.631068	65	0.135922	14	103	0.368932	0.504854
IPI00459698	0.629371	90	0.132867	19	143	0.370629	0.503497
IPI00463558	0.627273	69	0.136364	15	110	0.372727	0.509091
IPI00975017	0.625866	271	0.0877598	38	433	0.374134	0.461894
IPI00473477	0.624566	900	0.0242887	35	1441	0.375434	0.399722
IPI00556886	0.621118	300	0.101449	49	483	0.378882	0.480331
IPI00761277	0.619718	264	0.180751	77	426	0.380282	0.561033
IPI00356904	0.618321	648	0.19084	200	1048	0.381679	0.572519
IPI00889899	0.61791	207	0.262687	88	335	0.38209	0.644776
IPI00677290	0.616848	908	0.03125	46	1472	0.383152	0.414402
IPI00849570	0.616848	908	0.03125	46	1472	0.383152	0.414402
IPI00462638	0.616803	301	0.106557	52	488	0.383197	0.489754
IPI00133260	0.613108	580	0.012685	12	946	0.386892	0.399577
IPI00831151	0.612069	71	0.0948276	11	116	0.387931	0.482759
IPI00808271	0.611888	525	0.013986	12	858	0.388112	0.402098
IPI00461849	0.610766	295	0.0786749	38	483	0.389234	0.467909
IPI00136723	0.608696	70	0.0782609	9	115	0.391304	0.469565
IPI00461576	0.608247	295	0.0783505	38	485	0.391753	0.470103
IPI00471430	0.607822	575	0.0221987	21	946	0.392178	0.414376
IPI00850500	0.603524	137	0.0748899	17	227	0.396476	0.471366
IPI00828528	0.602151	56	0.236559	22	93	0.397849	0.634409
IPI00848513	0.598963	2194	0.002457	9	3663	0.401037	0.403494
IPI00653861	0.598291	70	0.0598291	7	117	0.401709	0.461538
IPI00663602	0.597938	58	0.103093	10	97	0.402062	0.505155
IPI00474625	0.596899	77	0.0852713	11	129	0.403101	0.488372
IPI00461433	0.594828	69	0.215517	25	116	0.405172	0.62069
IPI00458159	0.591376	288	0.100616	49	487	0.408624	0.50924
IPI00460350	0.590535	287	0.158436	77	486	0.409465	0.567901
IPI00987156	0.588235	90	0.0522876	8	153	0.411765	0.464052
IPI00355673	0.586797	240	0.0464548	19	409	0.413203	0.459658
IPI00136632	0.586387	224	0.0445026	17	382	0.413613	0.458115
IPI00989081	0.584314	149	0.0705882	18	255	0.415686	0.486275
IPI00460115	0.583333	280	0.0791667	38	480	0.416667	0.495833
IPI00515678	0.583333	105	0.105556	19	180	0.416667	0.522222
IPI00675491	0.58283	482	0.025393	21	827	0.41717	0.442563
IPI00849676	0.581818	96	0.0787879	13	165	0.418182	0.49697
IPI00853881	0.581633	114	0.0561224	11	196	0.418367	0.47449
IPI00672924	0.58	957	0.00787879	13	1650	0.42	0.427879
IPI00461694	0.578512	70	0.0826446	10	121	0.421488	0.504132
IPI00653637	0.57563	137	0.092437	22	238	0.42437	0.516807
IPI00380247	0.57515	287	0.0200401	10	499	0.42485	0.44489
IPI00461341	0.567568	42	0.459459	34	74	0.432432	0.891892
IPI00405177	0.564935	87	0.0909091	14	154	0.435065	0.525974
IPI00973642	0.559367	212	0.0897098	34	379	0.440633	0.530343
IPI00474927	0.558522	272	0.158111	77	487	0.441478	0.599589
IPI00118096	0.555117	1546	0.00359066	10	2785	0.444883	0.448474
IPI00620743	0.553908	1793	0.0108125	35	3237	0.446092	0.456905
IPI00352800	0.553435	290	0.0152672	8	524	0.446565	0.461832
IPI00988884	0.55308	1787	0.0108326	35	3231	0.44692	0.457753
IPI00226795	0.552941	94	0.111765	19	170	0.447059	0.558824
IPI00331585	0.551724	80	0.0896552	13	145	0.448276	0.537931
IPI00828853	0.539216	55	0.107843	11	102	0.460784	0.568627
IPI00660121	0.53913	62	0.0869565	10	115	0.46087	0.547826
IPI00125903	0.538462	63	0.213675	25	117	0.461538	0.675214
IPI00785509	0.5375	129	0.1	24	240	0.4625	0.5625
IPI00274030	0.534392	505	0.114286	108	945	0.465608	0.579894
IPI00850356	0.532291	1294	0.00575895	14	2431	0.467709	0.473468
IPI00880582	0.529915	62	0.42735	50	117	0.470085	0.897436
IPI00990794	0.529412	153	0.0968858	28	289	0.470588	0.567474
IPI00876237	0.52381	11	0.52381	11	21	0.47619	1
IPI00990678	0.522708	1830	0.00656955	23	3501	0.477292	0.483862
IPI00856350	0.521151	616	0.00676819	8	1182	0.478849	0.485618
IPI00466581	0.518771	304	0.0546075	32	586	0.481229	0.535836
IPI00459596	0.513699	75	0.130137	19	146	0.486301	0.616438
IPI00420814	0.511715	546	0.136832	146	1067	0.488285	0.625117
IPI00459318	0.510345	74	0.103448	15	145	0.489655	0.593103
IPI00830530	0.510204	50	0.102041	10	98	0.489796	0.591837
IPI00896011	0.508403	242	0.12605	60	476	0.491597	0.617647
IPI00605486	0.50641	237	0.0235043	11	468	0.49359	0.517094
IPI01007835	0.505476	877	0.0149856	26	1735	0.494524	0.50951
IPI00761714	0.500416	1804	0.00638003	23	3605	0.499584	0.505964
IPI00651924	0.5	69	0.0797101	11	138	0.5	0.57971
IPI00556841	0.5	101	0.0445545	9	202	0.5	0.544554
IPI00987865	0.498771	203	0.034398	14	407	0.501229	0.535627
IPI00890260	0.494845	48	0.185567	18	97	0.505155	0.690722
IPI00762625	0.493617	116	0.0680851	16	235	0.506383	0.574468
IPI00938479	0.486556	941	0.0387797	75	1934	0.513444	0.552223
IPI00986366	0.483549	485	0.00997009	10	1003	0.516451	0.526421
IPI00380444	0.481988	388	0.100621	81	805	0.518012	0.618634
IPI00458306	0.478873	68	0.0704225	10	142	0.521127	0.591549
IPI00124412	0.476103	777	0.0772059	126	1632	0.523897	0.601103
IPI00990301	0.47012	118	0.063745	16	251	0.52988	0.593625
IPI00463390	0.459184	45	0.306122	30	98	0.540816	0.846939
IPI00654427	0.457317	75	0.0914634	15	164	0.542683	0.634146
IPI00475246	0.453564	210	0.0367171	17	463	0.546436	0.583153
IPI00653397	0.452471	119	0.0380228	10	263	0.547529	0.585551
IPI00271992	0.449438	120	0.0898876	24	267	0.550562	0.640449
IPI00606522	0.445946	66	0.0743243	11	148	0.554054	0.628378
IPI00131934	0.443609	59	0.0601504	8	133	0.556391	0.616541
IPI00988255	0.443478	51	0.252174	29	115	0.556522	0.808696
IPI00989166	0.44098	198	0.0267261	12	449	0.55902	0.585746
IPI00553411	0.439446	127	0.0276817	8	289	0.560554	0.588235
IPI00556827	0.439344	536	0.162295	198	1220	0.560656	0.722951
IPI00556847	0.439331	105	0.108787	26	239	0.560669	0.669456
IPI00954663	0.437632	207	0.232558	110	473	0.562368	0.794926
IPI00807920	0.433566	62	0.0559441	8	143	0.566434	0.622378
IPI00653563	0.432292	83	0.0885417	17	192	0.567708	0.65625
IPI00459594	0.431507	63	0.130137	19	146	0.568493	0.69863
IPI00459598	0.431507	63	0.130137	19	146	0.568493	0.69863
IPI00551206	0.425937	739	0.0149856	26	1735	0.574063	0.589049
IPI00985734	0.425339	94	0.081448	18	221	0.574661	0.656109
IPI00652267	0.424658	93	0.0547945	12	219	0.575342	0.630137
IPI00553676	0.424242	84	0.0505051	10	198	0.575758	0.626263
IPI00957016	0.413827	425	0.0185005	19	1027	0.586173	0.604674
IPI00221567	0.412162	732	0.0123874	22	1776	0.587838	0.600225
IPI00753483	0.410256	48	0.0854701	10	117	0.589744	0.675214
IPI00475157	0.40678	168	0.0411622	17	413	0.59322	0.634383
IPI00556788	0.402516	192	0.171908	82	477	0.597484	0.769392
IPI00757586	0.399185	392	0.0437882	43	982	0.600815	0.644603
IPI00420148	0.396899	256	0.0356589	23	645	0.603101	0.63876
IPI00876525	0.396861	177	0.0426009	19	446	0.603139	0.64574
IPI00881014	0.396825	25	0.15873	10	63	0.603175	0.761905
IPI00988982	0.396552	69	0.091954	16	174	0.603448	0.695402
IPI00986789	0.39388	399	0.0187562	19	1013	0.60612	0.624877
IPI00457643	0.387097	60	0.0903226	14	155	0.612903	0.703226
IPI00761349	0.385135	57	0.0743243	11	148	0.614865	0.689189
IPI00849997	0.384615	180	0.0213675	10	468	0.615385	0.636752
IPI00462064	0.382418	348	0.0153846	14	910	0.617582	0.632967
IPI00473667	0.36962	146	0.0202532	8	395	0.63038	0.650633
IPI00457939	0.369606	591	0.0994371	159	1599	0.630394	0.729831
IPI00988234	0.369061	334	0.0154696	14	905	0.630939	0.646409
IPI00971252	0.361446	120	0.0331325	11	332	0.638554	0.671687
IPI00849550	0.361217	95	0.0608365	16	263	0.638783	0.69962
IPI00347814	0.359862	104	0.0968858	28	289	0.640138	0.737024
IPI00129028	0.357778	161	0.0955556	43	450	0.642222	0.737778
IPI00407209	0.351695	83	0.0889831	21	236	0.648305	0.737288
IPI00224919	0.349727	64	0.0437158	8	183	0.650273	0.693989
IPI00460445	0.347291	282	0.023399	19	812	0.652709	0.676108
IPI00457421	0.344538	41	0.109244	13	119	0.655462	0.764706
IPI00471437	0.343949	162	0.059448	28	471	0.656051	0.715499
IPI00473371	0.333333	17	0.176471	9	51	0.666667	0.843137
IPI00474225	0.32839	155	0.0211864	10	472	0.67161	0.692797
IPI00856261	0.326693	82	0.0517928	13	251	0.673307	0.7251
IPI00968983	0.325243	67	0.0970874	20	206	0.674757	0.771845
IPI00886129	0.323944	23	0.183099	13	71	0.676056	0.859155
IPI00227375	0.323009	73	0.039823	9	226	0.676991	0.716814
IPI00856236	0.322917	31	0.177083	17	96	0.677083	0.854167
IPI00315463	0.322751	61	0.0952381	18	189	0.677249	0.772487
IPI00648677	0.319672	39	0.131148	16	122	0.680328	0.811475
IPI00850020	0.315068	69	0.109589	24	219	0.684932	0.794521
IPI00970316	0.314961	120	0.0446194	17	381	0.685039	0.729659
IPI00968978	0.311983	151	0.0661157	32	484	0.688017	0.754132
IPI00911185	0.303879	141	0.0280172	13	464	0.696121	0.724138
IPI00626782	0.302275	558	0.0942579	174	1846	0.697725	0.791983
IPI00653958	0.296296	64	0.138889	30	216	0.703704	0.842593
IPI00459201	0.295218	142	0.043659	21	481	0.704782	0.748441
IPI00985846	0.286013	137	0.0438413	21	479	0.713987	0.757829
IPI00944724	0.283757	704	0.0169287	42	2481	0.716243	0.733172
IPI00776175	0.283333	34	0.191667	23	120	0.716667	0.908333
IPI00458260	0.278107	47	0.0769231	13	169	0.721893	0.798817
IPI00654026	0.277778	25	0.277778	25	90	0.722222	1
IPI00405659	0.272727	36	0.0606061	8	132	0.727273	0.787879
IPI00463052	0.272727	36	0.0606061	8	132	0.727273	0.787879
IPI00775963	0.271111	61	0.0444444	10	225	0.728889	0.773333
IPI00458105	0.270471	109	0.0297767	12	403	0.729529	0.759305
IPI00621440	0.270313	519	0.03125	60	1920	0.729688	0.760938
IPI00880297	0.266436	77	0.0484429	14	289	0.733564	0.782007
IPI00462490	0.260215	121	0.027957	13	465	0.739785	0.767742
IPI00754901	0.258621	30	0.0775862	9	116	0.741379	0.818966
IPI00986370	0.25453	309	0.00988468	12	1214	0.74547	0.755354
IPI00458530	0.25	30	0.0916667	11	120	0.75	0.841667
IPI00653948	0.247059	42	0.0941176	16	170	0.752941	0.847059
IPI00621613	0.246154	32	0.107692	14	130	0.753846	0.861538
IPI00457775	0.245098	25	0.117647	12	102	0.754902	0.872549
IPI00463049	0.242424	32	0.0606061	8	132	0.757576	0.818182
IPI00649450	0.242268	47	0.0721649	14	194	0.757732	0.829897
IPI00318645	0.237762	34	0.237762	34	143	0.762238	1
IPI00849701	0.235023	51	0.0875576	19	217	0.764977	0.852535
IPI00850959	0.235023	51	0.0875576	19	217	0.764977	0.852535
IPI00989709	0.235023	51	0.0875576	19	217	0.764977	0.852535
IPI00971269	0.234528	72	0.0456026	14	307	0.765472	0.811075
IPI00849545	0.234234	52	0.045045	10	222	0.765766	0.810811
IPI00480243	0.231579	22	0.231579	22	95	0.768421	1
IPI00990321	0.230303	38	0.0848485	14	165	0.769697	0.854545
IPI00271746	0.229803	128	0.0287253	16	557	0.770197	0.798923
IPI00975047	0.229167	22	0.229167	22	96	0.770833	1
IPI00652944	0.229008	150	0.0793893	52	655	0.770992	0.850382
IPI00458629	0.228669	67	0.0375427	11	293	0.771331	0.808874
IPI00881326	0.222826	41	0.0543478	10	184	0.777174	0.831522
IPI00969011	0.220833	106	0.04375	21	480	0.779167	0.822917
IPI00991057	0.220532	58	0.0494297	13	263	0.779468	0.828897
IPI00881874	0.219858	31	0.0638298	9	141	0.780142	0.843972
IPI00462975	0.215054	80	0.0349462	13	372	0.784946	0.819892
IPI00895248	0.205357	46	0.0714286	16	224	0.794643	0.866071
IPI00272559	0.202654	168	0.0277443	23	829	0.797346	0.82509
IPI00918283	0.199372	127	0.0188383	12	637	0.800628	0.819466
IPI00459259	0.198992	79	0.0352645	14	397	0.801008	0.836272
IPI00989919	0.190943	253	0.0113208	15	1325	0.809057	0.820377
IPI00136929	0.19084	75	0.0534351	21	393	0.80916	0.862595
IPI00462577	0.186312	49	0.0532319	14	263	0.813688	0.86692
IPI00652817	0.180392	46	0.0235294	6	255	0.819608	0.843137
IPI01016100	0.177083	17	0.177083	17	96	0.822917	1
IPI00857379	0.170588	29	0.0823529	14	170	0.829412	0.911765
IPI00880669	0.17033	62	0.0384615	14	364	0.82967	0.868132
IPI00987820	0.168142	76	0.0575221	26	452	0.831858	0.889381
IPI00968906	0.167742	52	0.0193548	6	310	0.832258	0.851613
IPI00858255	0.167715	80	0.0230608	11	477	0.832285	0.855346
IPI00652883	0.167638	115	0.0262391	18	686	0.832362	0.858601
IPI00462423	0.167015	80	0.0438413	21	479	0.832985	0.876827
IPI00881099	0.166667	26	0.0448718	7	156	0.833333	0.878205
IPI00856581	0.160271	71	0.03386	15	443	0.839729	0.873589
IPI00322513	0.159696	42	0.0912548	24	263	0.840304	0.931559
IPI00280156	0.158683	53	0.0598802	20	334	0.841317	0.901198
IPI00625129	0.15847	29	0.0710383	13	183	0.84153	0.912568
IPI00135252	0.156891	214	0.0183284	25	1364	0.843109	0.861437
IPI00471442	0.153846	12	0.153846	12	78	0.846154	1
IPI00881589	0.152778	11	0.152778	11	72	0.847222	1
IPI00989745	0.152778	22	0.0763889	11	144	0.847222	0.923611
IPI00719927	0.148561	160	0.0315692	34	1077	0.851439	0.883008
IPI00987091	0.147059	15	0.147059	15	102	0.852941	1
IPI00468256	0.146049	183	0.0135674	17	1253	0.853951	0.867518
IPI00875992	0.143969	37	0.0350195	9	257	0.856031	0.891051
IPI00117115	0.138307	165	0.0176027	21	1193	0.861693	0.879296
IPI00985938	0.132743	30	0.0575221	13	226	0.867257	0.924779
IPI00316133	0.111773	75	0.0506706	34	671	0.888227	0.938897
IPI00653473	0.110588	47	0.0376471	16	425	0.889412	0.927059
IPI00652336	0.110028	271	0.00527812	13	2463	0.889972	0.89525
IPI00975119	0.107914	15	0.107914	15	139	0.892086	1
IPI00608028	0.107029	67	0.0255591	16	626	0.892971	0.91853
IPI00378580	0.106472	51	0.0229645	11	479	0.893528	0.916493
IPI00986487	0.106195	12	0.106195	12	113	0.893805	1
IPI00621229	0.105769	22	0.0384615	8	208	0.894231	0.932692
IPI00648249	0.103053	27	0.0763359	20	262	0.896947	0.973282
IPI00857886	0.101852	22	0.0601852	13	216	0.898148	0.958333
IPI00828254	0.0992979	99	0.0100301	10	997	0.900702	0.910732
IPI00954603	0.0992647	27	0.0661765	18	272	0.900735	0.966912
IPI00471054	0.0963597	90	0.0149893	14	934	0.90364	0.91863
IPI00222284	0.0917722	29	0.0253165	8	316	0.908228	0.933544
IPI00116718	0.0909091	14	0.0909091	14	154	0.909091	1
IPI00653189	0.0902527	25	0.0397112	11	277	0.909747	0.949458
IPI00553777	0.0884718	33	0.0884718	33	373	0.911528	1
IPI00226550	0.0882002	148	0.023242	39	1678	0.9118	0.935042
IPI00894587	0.0859375	33	0.0338542	13	384	0.914062	0.947917
IPI00894648	0.0852713	33	0.0335917	13	387	0.914729	0.94832
IPI00894878	0.084375	27	0.059375	19	320	0.915625	0.975
IPI00387557	0.082774	74	0.082774	74	894	0.917226	1
IPI00408489	0.0821918	30	0.0356164	13	365	0.917808	0.953425
IPI00874695	0.0797619	67	0.0107143	9	840	0.920238	0.930952
IPI00115949	0.079646	9	0.079646	9	113	0.920354	1
IPI00458156	0.0765027	28	0.0409836	15	366	0.923497	0.964481
IPI00607039	0.0744153	105	0.0134656	19	1411	0.925585	0.93905
IPI00903401	0.0726392	30	0.0726392	30	413	0.927361	1
IPI00991021	0.0704225	20	0.0704225	20	284	0.929577	1
IPI00876224	0.0691244	15	0.0414747	9	217	0.930876	0.97235
IPI00662549	0.0683761	32	0.0683761	32	468	0.931624	1
IPI00224572	0.0666667	22	0.0424242	14	330	0.933333	0.975758
IPI00989587	0.0659574	31	0.0212766	10	470	0.934043	0.955319
IPI00403280	0.0654206	21	0.0404984	13	321	0.934579	0.975078
IPI01008399	0.0649351	30	0.0411255	19	462	0.935065	0.97619
IPI00757755	0.0625931	42	0.0149031	10	671	0.937407	0.95231
IPI00653521	0.0625	19	0.0625	19	304	0.9375	1
IPI00460720	0.0613546	77	0.012749	16	1255	0.938645	0.951394
IPI00751399	0.0613497	30	0.0470348	23	489	0.93865	0.985685
IPI00648142	0.0591182	59	0.0430862	43	998	0.940882	0.983968
IPI00352163	0.0583624	134	0.054878	126	2296	0.941638	0.996516
IPI00762273	0.0537815	32	0.0537815	32	595	0.946218	1
IPI00762483	0.0537383	23	0.0303738	13	428	0.946262	0.976636
IPI00273210	0.0533981	33	0.0145631	9	618	0.946602	0.961165
IPI00990529	0.0526316	11	0.0526316	11	209	0.947368	1
IPI00753410	0.051462	44	0.0187135	16	855	0.948538	0.967251
IPI00671083	0.05	8	0.05	8	160	0.95	1
IPI00828796	0.0490677	50	0.0382728	39	1019	0.950932	0.989205
IPI00974712	0.0462351	105	0.0462351	105	2271	0.953765	1
IPI00134048	0.0458716	10	0.0458716	10	218	0.954128	1
IPI00284521	0.044335	90	0.0103448	21	2030	0.955665	0.96601
IPI00808376	0.0435798	56	0.00933852	12	1285	0.95642	0.965759
IPI00875610	0.0428954	16	0.0428954	16	373	0.957105	1
IPI00956958	0.0423601	28	0.0423601	28	661	0.95764	1
IPI00894588	0.0395349	17	0.0162791	7	430	0.960465	0.976744
IPI00420231	0.039039	26	0.0195195	13	666	0.960961	0.98048
IPI00975193	0.03772	90	0.0347863	83	2386	0.96228	0.997066
IPI00986053	0.0365169	13	0.0365169	13	356	0.963483	1
IPI00880722	0.0353303	46	0.0107527	14	1302	0.96467	0.975422
IPI00652813	0.0351546	83	0.0351546	83	2361	0.964845	1
IPI00347394	0.0339985	46	0.0103474	14	1353	0.966001	0.976349
IPI00380281	0.0329897	16	0.0329897	16	485	0.96701	1
IPI00987265	0.0318942	82	0.00427849	11	2571	0.968106	0.972384
IPI00750570	0.0316623	12	0.0316623	12	379	0.968338	1
IPI00111235	0.0315582	16	0.0197239	10	507	0.968442	0.988166
IPI00975009	0.0288018	25	0.014977	13	868	0.971198	0.986175
IPI00990999	0.0283286	10	0.0283286	10	353	0.971671	1
IPI00654242	0.0238727	9	0.0238727	9	377	0.976127	1
IPI00131330	0.0205736	33	0.00685786	11	1604	0.979426	0.986284
IPI00775984	0.019368	19	0.019368	19	981	0.980632	1
IPI00857865	0.0188285	9	0.0188285	9	478	0.981172	1
IPI00653007	0.0159151	6	0.0159151	6	377	0.984085	1
IPI00817040	0.014977	13	0.014977	13	868	0.985023	1
IPI00457623	0.0144033	42	0.00823045	24	2916	0.985597	0.993827
IPI00776162	0.0143488	13	0.0143488	13	906	0.985651	1
IPI00986356	0.0110837	18	0.00369458	6	1624	0.988916	0.992611
IPI00987203	0.0103774	11	0.0103774	11	1060	0.989623	1
IPI00752404	0.00992282	9	0.00992282	9	907	0.990077	1
IPI00988371	0.00918635	14	0.00918635	14	1524	0.990814	1
IPI00125970	0.00784495	17	0.00415321	9	2167	0.992155	0.996308
IPI00756745	0.00705581	22	0.00384862	12	3118	0.992944	0.996793
IPI00986826	0.00693642	12	0.00693642	12	1730	0.993064	1
IPI00133045	0.00508762	9	0.00508762	9	1769	0.994912	1
