# Supplementary material for: Consequences of the discontinuation of the International Protein Index (IPI) database and its substitution by the UniProtKB “complete proteome” sets
Source: Proteomics. 2011 Oct 17;11(22):4434–8. doi: 10.1002/pmic.201100363 (PMC3556690; doi:10.1002/pmic.201100363)
Supplement: Supplementary file 1 [file pmic0011-4434-SD1.zip › supplementary_file_2.xls]

## Sheet: Human
species	sequence	n_proteins	accessions	gpmDB	PeptideAtlas	PRIDE Exp Count
HUMAN	YLTWASQQEPSQGTTTYAVTSILR	2	IPI00423461, IPI01015266	0	0	5
HUMAN	GGGFGGGSGFGGGSGFGGGSGFSGGGFGGGGFGGGR	1	IPI00021304	0	1	26
HUMAN	QVHLVESGGGVVQPGK	1	IPI00383732	0	1	1
HUMAN	GTTVTVSSASPTSPK	1	IPI00985211	0	1	9
HUMAN	EVQLVQSGGGLVQPGGSLR	1	IPI00937669	1	1	2
HUMAN	DVTVLQNTDGNNNDAWAK	1	IPI00903112	0	1	3
HUMAN	QVQLLESGGGLVKPGGSLR	1	IPI00827892	0	1	2
HUMAN	AAEDEEVPAFFK	1	IPI00883655	1	0	3
HUMAN	EVQLVESGGGVVQPGR	3	IPI00384400, IPI00827846, IPI00828061	0	0	8
HUMAN	VAGFNPALQLILTR	1	IPI00007096	0	0	5
HUMAN	GETFSCMVGHEALPLAFTQK	1	IPI01015266	1	1	2
HUMAN	SALFAQINQGESITHALK	1	IPI00939159	0	1	21
HUMAN	ALQRPVASDFEPQGLSEAAR	2	IPI00969220, IPI01009634	1	1	19
HUMAN	DVDGLTSINAGK	1	IPI00794900	0	0	32
HUMAN	GTLVSVSSASPTSPK	1	IPI00647704	0	1	1
HUMAN	GTTVIVSSASTK	1	IPI00384938	0	1	3
HUMAN	AGPNTNGSQFFICTAK	1	IPI00983620	1	1	11
HUMAN	LSCAASGFTFR	5	IPI00423463, IPI00783023, IPI00784842, IPI00828156, IPI00828191	0	1	7
HUMAN	ADDTAVYYCAR	2	IPI00784842, IPI00816775	0	1	5
HUMAN	ESDWLSQSMFTCR	1	IPI00479708	1	1	27
HUMAN	QVQLVQSGGGLVQPGGSLR	1	IPI00748998	0	1	5
HUMAN	MAGKPTHINVSVVMAEADGTCY	2	IPI00423461, IPI01015266	0	1	3
HUMAN	HTGSGILSMVNAGPNTNGSQFFICTAK	1	IPI00743690	0	1	4
HUMAN	EVQLVESGGGLVKPGGSLR	2	IPI00783024, IPI00977788	1	1	38
HUMAN	AEDTALYYCAK	6	IPI00645363, IPI00890754, IPI00894177, IPI00976928, IPI00977747, IPI00978952	1	1	7
HUMAN	VTISVDTSK	26	IPI00328493, IPI00383953, IPI00385059, IPI00815662, IPI00827891, IPI00829753, IPI00829811, IPI00830007, IPI00884081, IPI00893210, IPI00975512, IPI00975823, IPI00976183, IPI00976187, IPI00976202, IPI00976496, IPI00977161, IPI00977297, IPI00977367, IPI00977838, IPI00979244, IPI00979991, IPI00980947, IPI00981476, IPI00981659, IPI00984315	1	1	14
HUMAN	GGQVFYNSEYGELSEPSEEDHCSPSAR	1	IPI00293565	1	0	1
HUMAN	DFYVVEPLAFEGTPEQK	1	IPI00027851	0	1	10
HUMAN	VGTASENVYVNTAHLK	1	IPI01013193	0	1	2
HUMAN	GPSPLVTMTPAVPAVTPVDEESSDGEPDQEAVQR	2	IPI00657720, IPI01013522	1	0	1
HUMAN	ASSSILINESEPTTNIQIR	1	IPI00443534	0	0	9
HUMAN	NTFTLSCDGSLR	1	IPI01014270	0	1	16
HUMAN	LSCAASGFR	1	IPI00449920	0	1	6
HUMAN	ADQLTEEQIAEFK	1	IPI00916768	1	1	41
HUMAN	LLIYAASSLQSGVPSR	7	IPI00430847, IPI00827789, IPI00827906, IPI00829873, IPI00942387, IPI00973461, IPI00980286	1	1	11
HUMAN	ITCGGNNIGSK	4	IPI00154742, IPI00552735, IPI00815938, IPI00829740	1	1	8
HUMAN	NMITGTSQADCAVPIVAAGVGEFEAGISK	1	IPI00180730	0	0	6
HUMAN	AFYPSDIAVEWESNGQPENNYK	1	IPI00930442	0	1	3
HUMAN	EIVMTQSPATLSVSPGER	1	IPI00384401	1	1	18
HUMAN	LLQDFFDGR	1	IPI00911039	0	1	58
HUMAN	EIVLTQSPATLSLSPGER	3	IPI00816799, IPI00890703, IPI00977405	1	1	29
HUMAN	EEQEVAMLGAPHNPAPPTSTVIHIR	1	IPI00955481	0	1	1
HUMAN	AETSLGIPSPSEISTEVK	1	IPI00909576	0	0	6
HUMAN	DAMWIGFLTR	1	IPI00013698	0	1	29
HUMAN	SDVLELTDDNFESR	1	IPI00893541	1	1	14
HUMAN	KPQGPPPPGKPQGPPPQGDK	1	IPI00410352	1	0	2
HUMAN	DPWYSTVGLLPPVR	2	IPI00549942, IPI00903253	0	1	1
HUMAN	TIDFDSLSVGR	1	IPI00883655	1	0	4
HUMAN	EAAEGLGSHER	2	IPI00910745, IPI01010797	0	0	12
HUMAN	DAEEWFHAK	1	IPI00930614	0	1	5
HUMAN	SDDTAVYYCAR	5	IPI00384409, IPI00470652, IPI00829701, IPI00830130, IPI01008928	1	1	10
HUMAN	SPGLMIGAIQDLSSLPSQR	1	IPI00385833	0	0	7
HUMAN	VSAFIDWIEEK	1	IPI00646690	1	0	1
HUMAN	VMQVVDEK	1	IPI00013698	0	0	11
HUMAN	LLIYAASTLQSGVPSR	3	IPI00829751, IPI00829803, IPI00854582	1	1	8
HUMAN	NYLAWYQQKPGQSPK	1	IPI00385143	0	1	9
HUMAN	QVQLVESGGGLVQPGR	1	IPI00915820	0	1	1
HUMAN	NVDCILLAR	1	IPI00382958	0	1	5
HUMAN	VLLDGVQNLR	1	IPI00887739	0	1	19
HUMAN	ELVFALWQQLGAVLK	1	IPI00917671	1	0	1
HUMAN	XGLLHGVAPWR	1	IPI00514470	0	0	5
HUMAN	NLTDYLMK	1	IPI00556231	0	0	6
HUMAN	GLEWVGFIR	1	IPI00854743	1	1	4
HUMAN	GPGQNVAVTR	1	IPI00293565	1	0	2
HUMAN	YSPSFQGQVTISADK	1	IPI00735451	0	1	1
HUMAN	IGDFGIAR	1	IPI00783100	0	0	8
HUMAN	QVHLVQSGAEVK	1	IPI00827627	0	1	1
HUMAN	WQQGNVFSCSVMHEGLHNHYTQK	6	IPI00384938, IPI00423463, IPI00423464, IPI00423466, IPI00784842, IPI00816314	0	1	3
HUMAN	VPVTQATR	2	IPI00908375, IPI01011083	0	0	41
HUMAN	GLEWIGR	3	IPI00785084, IPI00854732, IPI00977297	0	1	15
HUMAN	LTVLGQPK	6	IPI00154742, IPI00386839, IPI00658130, IPI00744476, IPI00827875, IPI00972963	0	1	19
HUMAN	INSDGSSTSYADSVK	1	IPI00830088	1	1	1
HUMAN	XLEWLGR	2	IPI00827981, IPI00828050	0	0	7
HUMAN	LVESGGGLVKPGGSLR	1	IPI00384404	1	1	7
HUMAN	HLLVHAPDDK	1	IPI00394838	0	0	6
HUMAN	APSPLYSVEFSEEPFGVIVHR	1	IPI00921849	0	1	3
HUMAN	IIEPNEVTHSGDTGVETDGR	2	IPI00607814, IPI01011873	0	1	2
HUMAN	XDIMIR	1	IPI00788911	0	0	22
HUMAN	SALCALLAR	1	IPI00743761	0	0	9
HUMAN	FSGVPDR	5	IPI00743194, IPI00829600, IPI00829827, IPI00924820, IPI00976798	1	1	5
HUMAN	SHGSPAAAAAAAAAVAASRPSPSGGDSVLPK	1	IPI00386260	0	0	11
HUMAN	IELFPK	1	IPI00607780	0	0	6
HUMAN	XGAGGAAGAGTGGAGPAGR	1	IPI00657720	0	0	6
HUMAN	DSERPSGIPER	3	IPI00550162, IPI00552771, IPI00936846	1	1	1
HUMAN	SLPEETVDFMVQHTSFK	2	IPI00300026, IPI00895850	0	0	7
HUMAN	VYTHEVVTLWYR	2	IPI00026689, IPI00955014	1	0	12
HUMAN	WLAWYQQKPGK	1	IPI00748998	1	1	4
HUMAN	XGGGGGGGGSSLR	1	IPI01011414	0	0	5
HUMAN	FSGSGSGTDFTLTITR	1	IPI00784865	0	1	5
HUMAN	GLVWVSR	3	IPI00816409, IPI00830088, IPI01013214	1	1	3
HUMAN	SPPGKPQGPPPQGGKPQGPPAQGGSK	1	IPI00399260	0	1	1
HUMAN	AGIQVK	1	IPI00008975	0	0	5
HUMAN	FLVSLLK	1	IPI00035167	0	0	7
HUMAN	NNQRPSGVPDR	1	IPI00956602	1	1	2
HUMAN	LLSTAPSVSVK	1	IPI00922717	0	0	5
HUMAN	GETFSCMVDHEALPLAFTQK	1	IPI00423461	0	1	5
HUMAN	DTERPSGIPER	1	IPI00384399	0	1	3
HUMAN	VPPPPPCCHPR	2	IPI00423461, IPI01015266	1	0	1
HUMAN	TEDELLEVSLK	1	IPI00383025	0	0	6
HUMAN	GLEWMGIIYPGDSDTR	1	IPI00735451	1	1	1
HUMAN	GCVLDVCMGGGDHDILCK	1	IPI00888280	0	1	6
HUMAN	MWICPGGGGGGGGGGGGGGGDR	1	IPI00167217	0	0	7
HUMAN	GLEWLGR	16	IPI00384394, IPI00384395, IPI00827499, IPI00827500, IPI00827550, IPI00827576, IPI00827618, IPI00827774, IPI00827827, IPI00827836, IPI00827886, IPI00827933, IPI00828053, IPI00828088, IPI00828138, IPI00828186	0	1	3
HUMAN	SGDAAIVDMVPSKPMCVESFSDYPPLGR	1	IPI00382804	0	1	1
HUMAN	SATAATAPPAAPAGEGGPPAPPPNLTSNR	1	IPI00790248	1	0	2
HUMAN	HTLAMTNPTAEIPPDLQR	2	IPI00657720, IPI01013522	1	0	4
HUMAN	LLPPPAPGSPAAPAAVSPAAGQPRPPAPASR	2	IPI00032263, IPI00657720	0	0	5
HUMAN	SSSLASTGR	3	IPI00975526, IPI00978793, IPI00980874	0	0	13
HUMAN	HWHPGTSGAAELGGR	1	IPI00430857	0	0	5
HUMAN	ASMGVNGMGGLSSMSSMSGGWGM	1	IPI00479191	1	0	13
HUMAN	RPPTLR	1	IPI00879563	1	0
HUMAN	VTISCR	1	IPI00854611	1	0
HUMAN	GTHKPHR	2	IPI00888508, IPI00976724	0	0	7
HUMAN	MQNLNDR	2	IPI00790298, IPI00796843	1	0
HUMAN	NLINVLK	1	IPI00217193	1	0
HUMAN	THCCFTR	1	IPI00980538	0	0	6
HUMAN	VLDWFNR	1	IPI00418194	1	0
HUMAN	VQGCWGR	1	IPI00742193	1	0
HUMAN	VTITADK	2	IPI00786926, IPI00976677	0	1	2
HUMAN	WSSYPPK	5	IPI01013332, IPI01014240, IPI01015442, IPI01015502, IPI01016059	0	0	8
HUMAN	YYADSVK	20	IPI00413194, IPI00736507, IPI00748665, IPI00748998, IPI00783023, IPI00783094, IPI00783161, IPI00783818, IPI00783909, IPI00784513, IPI00827876, IPI00829806, IPI00829976, IPI00888954, IPI00976360, IPI00976617, IPI00977733, IPI00979799, IPI00983786, IPI00984640	1	1	5
HUMAN	YYVDSVK	4	IPI00782983, IPI00783451, IPI00973172, IPI00973513	0	1	3
HUMAN	AAAMVPGR	1	IPI00967902	1	0	0
HUMAN	CCQQLCPR	1	IPI00985071	0	0	5
HUMAN	DHGLQAPR	1	IPI00168859	1	0
HUMAN	DNVGFNVK	1	IPI00382804	0	1
HUMAN	GHSADSSR	1	IPI01010849	0	0	12
HUMAN	LMIYEVSK	1	IPI00827815	1	0
HUMAN	MSSILEER	1	IPI00471928	1	0	1
HUMAN	NYAMHWVR	1	IPI00784817	0	1
HUMAN	RPAGSGSR	2	IPI00790251, IPI00981540	1	0
HUMAN	RPPAPASR	1	IPI00879469	1	0
HUMAN	SVHWYQQK	1	IPI00973531	0	1	1
HUMAN	SYGMHWVR	1	IPI00783023	0	1	1
HUMAN	TVAAPSVF	3	IPI00382577, IPI00816799, IPI00829956	1	0	3
HUMAN	VVTPVLAR	2	IPI00888508, IPI00976724	0	0	7
HUMAN	YAYWYQQK	2	IPI00747752, IPI00827776	1	1	0
HUMAN	YDDYHHER	2	IPI00927404, IPI00945721	1	0
HUMAN	AEVSLEPLR	1	IPI00894113	0	0	6
HUMAN	AVDITLLFR	1	IPI00790230	1	0
HUMAN	CVVHEGNQK	2	IPI01012033, IPI01012970	0	1
HUMAN	DDFEEDNNE	1	IPI00964406	1	0
HUMAN	FSGSILGNK	2	IPI00477714, IPI00807428	1	1	2
HUMAN	GFWGPAWTS	1	IPI00924714	1	0
HUMAN	HGPGSGFPR	1	IPI00930481	0	1	1
HUMAN	INDVLEHVK	1	IPI01014270	0	1	12
HUMAN	ITINPDTSK	11	IPI00384394, IPI00384395, IPI00827499, IPI00827550, IPI00827827, IPI00827836, IPI00827933, IPI00827981, IPI00828053, IPI00828101, IPI00828138	0	1
HUMAN	KPFAGNIHR	1	IPI00442927	0	0	5
HUMAN	LLIYDASSR	1	IPI00854644	1	1	2
HUMAN	LLIYGTSSR	1	IPI00384402	0	1	3
HUMAN	LSLQILQYR	1	IPI00444230	0	1
HUMAN	LTQQVFDAK	1	IPI00886940	1	0
HUMAN	MALYHTEER	1	IPI00967986	1	0	1
HUMAN	MEDTLNHLK	1	IPI00924814	0	1
HUMAN	MGNHELYMR	1	IPI00922115	1	1	0
HUMAN	MHETVDGYR	1	IPI00010953	0	1
HUMAN	NIYYLALYR	1	IPI00556028	0	0	8
HUMAN	NYVAWYQQK	1	IPI00853045	0	1
HUMAN	SSPVFQIPK	1	IPI00020827	0	1	1
HUMAN	STCYWPSPR	1	IPI00783414	0	1
HUMAN	TDSEPSGLR	2	IPI00888508, IPI00976724	0	0	7
HUMAN	TGLTQQQVK	1	IPI00739913	0	0	5
HUMAN	TLIYDTSNK	1	IPI00553092	1	0
HUMAN	TLIYSTNTR	1	IPI00477714	1	1	0
HUMAN	VAQDLVNER	6	IPI00914847, IPI00914847, IPI00914847, IPI00917728, IPI00917728, IPI00917728	1	0
HUMAN	VDVSPTSQR	1	IPI00382844	1	0
HUMAN	VPAVPETLK	1	IPI00878826	1	0
HUMAN	VTISCSGSR	1	IPI00887169	0	0	5
HUMAN	VTMSVDTSK	4	IPI00785084, IPI00828037, IPI00830025, IPI00854732	1	1	5
HUMAN	VTVSSASTK	1	IPI00423464	0	1	1
HUMAN	YINQEELNK	1	IPI00555915	0	1
HUMAN	YQQAWEDVK	6	IPI00914847, IPI00914847, IPI00914847, IPI00917728, IPI00917728, IPI00917728	1	0
HUMAN	AEGLGEAEVR	1	IPI00917671	1	0
HUMAN	DLEINSVNSK	1	IPI00025094	0	0	11
HUMAN	DLPLIDSLIR	1	IPI00982694	1	0
HUMAN	DQTLQEELAR	2	IPI00936352, IPI01014705	1	0	1
HUMAN	EDTAMYYCAR	1	IPI00890707	1	0
HUMAN	EEAIQFINQR	1	IPI00902542	1	0
HUMAN	FISTLAETNR	1	IPI00848075	1	0
HUMAN	FSGSSSGADR	1	IPI00552323	1	0
HUMAN	FSGSSSGAER	2	IPI00478997, IPI00827693	1	1	0
HUMAN	FSVLGSGLNR	1	IPI00152189	1	1
HUMAN	GCGNQNFAWR	1	IPI00878484	1	1
HUMAN	GLISAHDQFK	1	IPI00942539	1	0	1
HUMAN	GYEEQQIQEK	1	IPI00943229	1	0
HUMAN	GYSCALHGLR	1	IPI00791940	1	0
HUMAN	HFHNQEEYAR	3	IPI00639888, IPI00929683, IPI00983456	1	0
HUMAN	HGSTEGLMQK	1	IPI00747367	0	0	6
HUMAN	IGDLQAFQGH	1	IPI01010919	1	0
HUMAN	ILELAGNAAR	1	IPI00014165	1	1
HUMAN	ILGEVINALK	1	IPI00555593	0	1
HUMAN	ITCSGDALPK	3	IPI00550162, IPI00747752, IPI00827776	1	1	12
HUMAN	ITCSGDALPR	1	IPI00973204	0	1	2
HUMAN	ITCSGDVLAK	1	IPI00936846	1	1	1
HUMAN	ITCSGEALPK	1	IPI00552771	1	1	2
HUMAN	LAAEEAADLR	2	IPI00894001, IPI00894222	0	1
HUMAN	LAMNMVPFPR	1	IPI00979417	1	0
HUMAN	LASDEITTVR	1	IPI00852888	1	0
HUMAN	MEYEEITLER	1	IPI00789794	1	0
HUMAN	MYEEEINETR	1	IPI00984399	1	0
HUMAN	PGEPASISCR	1	IPI00980614	1	1
HUMAN	YLYTLNDNAR	1	IPI00983517	1	0	0
HUMAN	AEDMAMYYCAR	1	IPI00448734	1	0
HUMAN	AEDMAVYYCAR	4	IPI00829759, IPI00937669, IPI00937964, IPI00943690	1	0	2
HUMAN	AEDTALYHCAR	1	IPI00854667	1	0
HUMAN	AEDTATYFCAK	1	IPI00827876	0	0	6
HUMAN	AEDTAVYYCVK	2	IPI00940494, IPI01015301	1	1	9
HUMAN	AEDTAVYYCVR	1	IPI00829845	1	1
HUMAN	AEGTAVYYCAR	1	IPI00829810	1	0
HUMAN	AGDTAVYYCAR	1	IPI00829812	1	0
HUMAN	ASDTAMYYCAR	1	IPI00735451	1	1
HUMAN	AYDLQSDSVYK	6	IPI00914847, IPI00914847, IPI00914847, IPI00917728, IPI00917728, IPI00917728	1	0
HUMAN	CQVLVSDIDYR	6	IPI00914847, IPI00914847, IPI00914847, IPI00917728, IPI00917728, IPI00917728	1	0
HUMAN	DEDTAVYYCAR	2	IPI00423462, IPI00854841	1	0
HUMAN	DLHDQFQHQLK	1	IPI00922401	1	0
HUMAN	EQSDYLELLVK	1	IPI00853403	1	0
HUMAN	FSCHSASLTVR	1	IPI00847558	0	1
HUMAN	HGSIYYSDILR	1	IPI00168041	0	1
HUMAN	IPDPEAVKPDD	2	IPI00383227, IPI00477719	1	0
HUMAN	LCFLLCGFNER	1	IPI01009638	1	0
HUMAN	MDFIVAASNLR	1	IPI00383182	1	0
HUMAN	MLLLEVISGER	1	IPI01011340	1	1
HUMAN	MQGTDEHVVCK	1	IPI00479708	1	1
HUMAN	NDQRPSGVPDR	1	IPI00887169	0	1
HUMAN	NNNRPSGISER	1	IPI00552591	1	1	2
HUMAN	NSLYLQMNSLK	1	IPI00829590	1	1	1
HUMAN	NSVFLQMNSLR	1	IPI00442909	0	1
HUMAN	NTAYLQMNSLK	1	IPI00829841	1	1
HUMAN	NTLYLQMGSLR	2	IPI00783023, IPI00829759	1	1
HUMAN	NTLYLQMNNLR	1	IPI00829810	1	1
HUMAN	NTVYLQMNSLR	2	IPI00890754, IPI00976617	0	1
HUMAN	SDDTALYYCAR	1	IPI00785067	0	1	2
HUMAN	SDDTAVYFCAR	1	IPI00382682	0	1	2
HUMAN	SDDTAVYYCAK	1	IPI00423461	0	1	2
HUMAN	SEDTAMYYCAR	1	IPI00829697	1	0
HUMAN	SGMQNMSIHTK	2	IPI00787323, IPI00985064	1	1	1
HUMAN	SIAYLQMNSLK	1	IPI00854743	1	1
HUMAN	SLWASVFLTVK	1	IPI00015170	0	0	6
HUMAN	SSQSLLHSDGK	1	IPI00743194	1	0	1
HUMAN	TEDTALYYCAK	1	IPI00829752	1	0
HUMAN	TEDTAVYYCTR	2	IPI00829841, IPI00854743	1	1
HUMAN	VDDTAVYYCAR	1	IPI00386879	0	1	4
HUMAN	VEDTAVYYCAK	2	IPI00383732, IPI00976617	0	1	3
HUMAN	VEDTAVYYCAR	2	IPI00940245, IPI00943902	0	1	6
HUMAN	VEVASGLTLCK	1	IPI00892793	1	0
HUMAN	VGNMSESELGR	1	IPI00816419	1	0
HUMAN	VSNWDSGVPDR	1	IPI00829663	1	0
HUMAN	CVSPYAILSISK	2	IPI00556067, IPI01015323	1	0
HUMAN	DVQEIATVVVPK	2	IPI00976152, IPI00978741	1	0
HUMAN	EEEICTLQSQTR	1	IPI00787464	0	0	5
HUMAN	EGQALASDVDYR	6	IPI00914847, IPI00914847, IPI00914847, IPI00917728, IPI00917728, IPI00917728	1	0
HUMAN	EVQLVESGAEVK	3	IPI00384407, IPI00384409, IPI01008928	0	1	7
HUMAN	FSEDSQDSDDEK	1	IPI00908647	1	0
HUMAN	GATYNIIVEALK	1	IPI00922213	0	1	18
HUMAN	GEESYCICGSER	1	IPI00922117	0	1	1
HUMAN	GSGEVDELFDVK	1	IPI01013183	1	0
HUMAN	GTAVTVSSASTK	1	IPI00816775	0	1
HUMAN	HHGEQIQTLEDR	2	IPI00788613, IPI00797766	1	0	2
HUMAN	INAVQISEPLYR	6	IPI00914847, IPI00914847, IPI00914847, IPI00917728, IPI00917728, IPI00917728	1	0
HUMAN	LAEHVQSLCDER	1	IPI00797766	1	0	0
HUMAN	LPLWHLHSLLLK	1	IPI00434708	0	0	6
HUMAN	LSLIGSYYYVLK	1	IPI00015499	0	0	5
HUMAN	MASHLTPAVYAR	1	IPI00908823	1	0
HUMAN	MLAAGVGGQGER	1	IPI00011698	1	0
HUMAN	MLAVDAVIAELK	1	IPI01012946	1	0
HUMAN	MLQPFDYDPNEK	1	IPI00640416	1	0	0
HUMAN	MLQSDPYSVPAR	1	IPI01011952	1	0
HUMAN	NDLGWYQQKPGK	2	IPI00829873, IPI00830122	1	1	3
HUMAN	NFPPSQDASGDL	3	IPI00976617, IPI00984640, IPI00985211	1	0
HUMAN	QLGPCSQQNMIR	1	IPI00442880	0	0	6
HUMAN	SSILQHERPPPK	1	IPI00921885	1	0
HUMAN	SYYALPSPAFSR	1	IPI00002885	0	0	6
HUMAN	TLDFTDVLLLSK	1	IPI00457256	0	1
HUMAN	VLLLLFTSLCLK	1	IPI00739387	0	1	1
HUMAN	VPEAAQEVVPEK	3	IPI00436021, IPI00436021, IPI00940872	1	0
HUMAN	VPEALQEIVPEK	2	IPI00436021, IPI00940872	1	0
HUMAN	VSVSSASPTSPK	1	IPI00978930	0	1
HUMAN	WILTAAHTVYPK	1	IPI00872573	0	0	7
HUMAN	XLLLSAALSAGK	1	IPI00647823	1	0
HUMAN	YASQSFSGVPSR	1	IPI00830057	1	1	1
HUMAN	YASQSISGVPSR	2	IPI00830044, IPI00892569	1	1	2
HUMAN	AAEDDEDNDVDTK	1	IPI01011991	0	1
HUMAN	AGTQAEVPGRPQR	1	IPI00980725	0	0	8
HUMAN	ANSYTTEYAASVK	1	IPI00829590	1	0
HUMAN	AYGGTTEYAASVK	1	IPI00854743	1	0
HUMAN	CFGDFGILECVFK	1	IPI00746366	0	0	5
HUMAN	CLLLPSAAPLMPR	1	IPI00645729	0	1
HUMAN	DSPLGCLLSYWSK	1	IPI00168041	0	1
HUMAN	DTVAPQGMNQLGK	1	IPI00044645	0	0	5
HUMAN	EFHLNESGNPSSK	2	IPI00887938, IPI00888355	0	1	3
HUMAN	EILGAYQTPDFER	2	IPI00788613, IPI00797766	1	0
HUMAN	ELSLDDPEVEQVR	1	IPI00915885	1	0
HUMAN	EMATAASSSSLEK	1	IPI00555809	1	0	1
HUMAN	ESLCDSPHQNLSR	1	IPI00945948	1	0
HUMAN	FSGSGAGTDFTLK	2	IPI00829827, IPI00924820	1	1	2
HUMAN	GAEDSLADQAANK	1	IPI00006146	1	0	1
HUMAN	GEMMDLQHGSLFL	1	IPI01014582	0	1
HUMAN	HGATVLTALGGIL	1	IPI00878918	1	0
HUMAN	IIPILGIANYAQK	1	IPI00786926	0	1
HUMAN	LATQLTGPVMPIR	1	IPI00397611	0	1
HUMAN	LFDSDPITVTVPV	1	IPI00976752	1	0
HUMAN	MGGNMSVAFAAPR	2	IPI00018069, IPI00452919	0	1
HUMAN	MMCHIHPAASELK	1	IPI00869322	0	0	5
HUMAN	MSSGAHGEEGSAR	1	IPI00383598	1	0
HUMAN	QAHHGGVGPGHPR	1	IPI00386195	0	0	7
HUMAN	QEDTAGAPGSLSR	1	IPI00418849	0	0	5
HUMAN	SISTAYLQWSSLK	1	IPI00735451	1	0
HUMAN	STSTAYMELSSLR	2	IPI00786926, IPI00976677	0	1
HUMAN	SYPASDHTTPLSR	1	IPI00745450	0	1
HUMAN	TAENFHALSTGEK	2	IPI00879421, IPI00980481	0	0	7
HUMAN	TDGGTTDYAAPVK	5	IPI00783024, IPI00827892, IPI00876888, IPI00921238, IPI00978625	1	1	2
HUMAN	VSMENTENSVDSK	1	IPI00553172	1	0
HUMAN	VSWYQQPPGTAPK	1	IPI00553215	1	1
HUMAN	YVLPSEAQVVPAK	1	IPI00441963	1	0
HUMAN	ALEWLAHIFSNDEK	1	IPI00748265	1	1
HUMAN	EIENTEAVHQQFQK	4	IPI00006560, IPI00792225, IPI00893509, IPI00927098	1	0
HUMAN	ELGRPDAEYWNSQK	2	IPI00639888, IPI00983456	1	0
HUMAN	ESGMALPQGLLTFR	1	IPI00418546	0	0	9
HUMAN	FSDLTDNFSSPHAR	1	IPI00384573	0	0	10
HUMAN	FTSIVDTPEVIQAK	6	IPI00914847, IPI00914847, IPI00914847, IPI00917728, IPI00917728, IPI00917728	1	0	1
HUMAN	GALSIVNLPSNLEK	1	IPI00967724	1	0
HUMAN	GIGWLPEGSVEVMR	6	IPI00914847, IPI00914847, IPI00914847, IPI00917728, IPI00917728, IPI00917728	1	0
HUMAN	HYTNSSQDVTVPCR	2	IPI00423461, IPI01015266	1	1	4
HUMAN	IILTVELSISLLLR	1	IPI00478787	0	0	5
HUMAN	ILVDLEPGTMDSVR	1	IPI01011318	1	0	0
HUMAN	ISIPVDMVSISAAK	6	IPI00914847, IPI00914847, IPI00914847, IPI00917728, IPI00917728, IPI00917728	1	0	1
HUMAN	ITSNMFCVGFLEGG	1	IPI00946754	1	0
HUMAN	IYTSGSTNYNPSLK	2	IPI00785084, IPI00854732	1	1	2
HUMAN	MLTDGDPTEGVTDR	1	IPI00383338	1	0
HUMAN	MVPLHSSPGLYLQK	1	IPI00443542	0	0	5
HUMAN	QEQEDLELAIALSK	1	IPI00163849	1	0
HUMAN	QKPLLNQVILSSVK	1	IPI00001189	0	0	6
HUMAN	QSGYGGQTKPIFQK	1	IPI00176574	0	0	5
HUMAN	SGQAPVLVIYEDSK	3	IPI00747752, IPI00827776, IPI00973204	1	1	1
HUMAN	SPSVAAMASPQLCR	2	IPI00746782, IPI00910977	1	0
HUMAN	SSSSVSLLCHPVCK	1	IPI00394670	0	1
HUMAN	STSESTVALGCLVK	1	IPI00426051	0	1	1
HUMAN	VEAEDVGVYYCMQR	1	IPI00965653	1	0
HUMAN	VTISCSGSSSNIGK	2	IPI00383603, IPI00890733	0	1	4
HUMAN	WSCFPDQNDVIQAR	2	IPI00914847, IPI00917728	1	0
HUMAN	YLNWYQQKPGQAPK	1	IPI00556287	0	1
HUMAN	AAPAPSCXXXAPRPR	1	IPI00384655	0	1
HUMAN	AMMQDLQITCGEMQR	1	IPI00447178	0	0	6
HUMAN	ASGGTFSSYAISWVR	4	IPI00786926, IPI00976611, IPI00976677, IPI00979745	1	1
HUMAN	ASGYTFTSYAMHWVR	3	IPI00854589, IPI00977809, IPI00983217	1	0
HUMAN	ASGYTFTSYDINWVR	1	IPI00829979	1	1
HUMAN	ASGYTFTSYGISWVR	1	IPI00829701	1	1
HUMAN	CTALMLAVCHGSLER	3	IPI00787587, IPI00787651, IPI00887596	0	0	5
HUMAN	DNANNSPYLQMNSLR	2	IPI00940494, IPI01015301	0	1	1
HUMAN	DTSASTAYMELSSLR	3	IPI00854589, IPI00977809, IPI00983217	1	0
HUMAN	EDPPFSCLGLLVLPK	1	IPI00026288	0	0	6
HUMAN	GPGGAWAAEVISNAR	1	IPI00006146	1	1	6
HUMAN	GPGLERPPLTCPELR	1	IPI00384286	0	0	5
HUMAN	GTEEDPVFSVENSGR	1	IPI00302309	1	0
HUMAN	GTQVTVSSASPTSPK	1	IPI00784830	0	1	1
HUMAN	IVSGSDDGSFFIWEK	1	IPI00985050	1	0
HUMAN	LIYAASSLQSGVPSR	1	IPI00830122	1	0	3
HUMAN	MQPLVAVAGQGELTR	1	IPI00915752	1	0
HUMAN	MTQSPSSFSASTGDR	2	IPI00829803, IPI00853045	1	1
HUMAN	MVWEIPDGGLMLPLR	1	IPI00642725	1	0	0
HUMAN	NADYTTGQVFDLSEK	1	IPI00791857	1	0
HUMAN	NTSISTAYMELSSLR	1	IPI00829979	0	1
HUMAN	QDGEEVLQCMPVCGR	1	IPI01012055	1	0	1
HUMAN	SSELMDVATVQDVLR	2	IPI00977576, IPI00981357	0	0	5
HUMAN	STLGWASALSWADVK	1	IPI00031392	1	0	0
HUMAN	SWWETGEVQAQSAAK	1	IPI00903006	0	0	8
HUMAN	TPGWAPCAAMATCTR	1	IPI00794707	0	0	6
HUMAN	TPIQAGGYGEFAAFK	1	IPI00945505	1	0
HUMAN	WGQGTLVTVSSASTK	1	IPI00981659	0	1	2
HUMAN	YAHWVVSQPPDTYLK	2	IPI00879855, IPI00880000	1	0
HUMAN	YLTAEVLELAGNASK	1	IPI00249267	1	0
HUMAN	AAGPCTGTCQGGSHSR	1	IPI00001322	0	0	5
HUMAN	AANVTGPGGVPVQGSK	2	IPI00479509, IPI00984346	1	0
HUMAN	ANVNVPADTPLMLQSK	6	IPI00914847, IPI00914847, IPI00914847, IPI00917728, IPI00917728, IPI00917728	1	0
HUMAN	APMAEGGGQNHHEVVK	1	IPI00982395	1	0
HUMAN	DGGFDLSDALPDNENK	1	IPI00644034	1	0	1
HUMAN	ELKPETISSPGYHILR	1	IPI00164366	1	0
HUMAN	EVQLVESGGGLVQPGR	2	IPI00976928, IPI00977747	1	1	4
HUMAN	FSGSGSETDFTLTISR	1	IPI00384402	0	1	1
HUMAN	FSGSNPGNTATLTISR	1	IPI00552735	1	0
HUMAN	GIHNTPLDMMSIVQAK	6	IPI00914847, IPI00914847, IPI00914847, IPI00917728, IPI00917728, IPI00917728	1	0	1
HUMAN	GLLETQDTSGFASPGR	1	IPI00740001	0	0	6
HUMAN	ILLVGYPPFWDEDQHR	1	IPI00967589	1	0
HUMAN	LAGAPALAPEPPLIPK	1	IPI00917671	1	0
HUMAN	LLESGGGLVQPGGSLR	1	IPI00985211	1	1	4
HUMAN	LLIYSASNLQSGVPSR	2	IPI00829836, IPI00946532	1	0
HUMAN	LLIYSNNQRPSGVPDR	2	IPI00969620, IPI00973032	1	1	2
HUMAN	LLIYYDDLLPSGVSDR	1	IPI00552943	1	1
HUMAN	LMIYEVSNRPSGVPDR	1	IPI00553215	1	1
HUMAN	LMIYEVSNRPSGVSNR	1	IPI00816555	1	0
HUMAN	LSSVTAVDTAVYYCAR	1	IPI00830025	1	0
HUMAN	MCQGLDIFCLLTCPGK	1	IPI00791731	0	0	5
HUMAN	MESCGIHETTFNSIMK	1	IPI00878015	1	1
HUMAN	NFMLTQPHSVSESPGK	1	IPI00386839	1	1	3
HUMAN	NSGPYGGGGQYFAKPR	1	IPI00644968	1	0
HUMAN	QGSGAGLGPDHQQHTR	1	IPI00556358	0	0	11
HUMAN	QTTLLDADDPVSQLHK	1	IPI00332627	0	0	5
HUMAN	VAEGTAETVDPSAAPK	1	IPI00739533	0	0	5
HUMAN	VIGFTVLTEADPAASR	1	IPI00555972	1	0
HUMAN	VQLPTESLQELLDLHR	1	IPI00556028	0	1	1
HUMAN	VSGTQPPHSLPSCLPR	1	IPI00743525	0	0	5
HUMAN	WFQQKPGQAPVLVIYK	1	IPI00936846	1	1
HUMAN	AACLESAQEPAGAWGNK	1	IPI00894287	0	1
HUMAN	CIIWGEDTLMEYLENPK	1	IPI00176698	1	0
HUMAN	FCLSSSTQQELSDTMEK	1	IPI00929313	0	0	15
HUMAN	MLLVSAGCSSSPPDAPR	2	IPI00385772, IPI00983943	0	0	7
HUMAN	MSLDYGFVTPLTSMSIR	1	IPI01014157	1	1	12
HUMAN	SPSILFDLLIHIDLIAK	1	IPI00007817	0	0	5
HUMAN	SSLQESCQISQNLDIMK	2	IPI00807339, IPI00916729	1	0
HUMAN	TVSLENGGEEMGECGHR	1	IPI00457190	0	0	9
HUMAN	VTMTTDTSTSTAYMELR	2	IPI00423461, IPI00829701	1	1	1
HUMAN	ASQGISNYLAWYQQKPGK	1	IPI00854582	1	1	0
HUMAN	ASQGISSWLAWYQQKPGK	1	IPI00430847	1	1	0
HUMAN	ASQGISSYLAWYQQKPGK	2	IPI00829751, IPI00829803	1	1	2
HUMAN	ASQSISSYLNWYQQKPGK	5	IPI00398220, IPI00827789, IPI00942387, IPI00973461, IPI00980286	1	1	0
HUMAN	FDPWGQGTLVTVSSASTK	1	IPI00399007	0	1	0
HUMAN	GAQEKPQISAAQSTQPQK	1	IPI00478960	0	1
HUMAN	GTAAAAAAAAAAAAAAAK	1	IPI00555744	0	1	2
HUMAN	ILLPEGFNPMQALEELEK	1	IPI00917671	1	0
HUMAN	LATIDQGPHENPTAFLER	1	IPI00397732	0	1
HUMAN	MLNVHLLPHTHDDVGWLK	1	IPI00925850	1	0
HUMAN	MNSGPVVAMVWEGLNVVK	1	IPI00790856	1	0
HUMAN	MVTCTCLPDYEGDGWSCR	1	IPI00798051	0	0	6
HUMAN	QATVGDVNTDRPGLLDLK	1	IPI00436518	0	1
HUMAN	QNWFEAFEEPEDQLYYVK	1	IPI00917799	1	0
HUMAN	SAVGELSEDSSNVVHLIK	1	IPI00978363	0	1
HUMAN	YEEEEEEEEDEEEMEEEK	1	IPI00798034	0	1
HUMAN	CAIQLTQSPSSLSASVGDR	2	IPI00830035, IPI00979250	1	0
HUMAN	CAIQMTQSPSSLSASVGDR	1	IPI00829873	1	0	2
HUMAN	CDIQLTQSPSFLSASVGDR	1	IPI00829751	1	0
HUMAN	CDIQLTQSPSSLSASVGDR	2	IPI00829836, IPI00946532	1	0
HUMAN	CDIQMTQSPSSVSASVGDR	1	IPI00430847	1	0	14
HUMAN	DIIDCIEVYLQLTDCHTCK	1	IPI00015499	0	0	8
HUMAN	GEGGAPLPPWPQGHTVQPR	1	IPI00298706	0	0	8
HUMAN	KPEAPAVTVPEVPQEAAEK	2	IPI00436021, IPI00940872	1	0
HUMAN	LSCAASGFTFDDYAMHWVR	4	IPI00645363, IPI00976928, IPI00977747, IPI00978952	1	1	10
HUMAN	LSCAASGFTFDDYGMSWVR	1	IPI00854667	1	0
HUMAN	LSCAASGFTFDDYTMHWVR	1	IPI00829752	1	0
HUMAN	LSCAASGFTFSDHYMDWVR	2	IPI00783094, IPI00829590	1	0
HUMAN	LSCAASGFTFSGSAMHWVR	1	IPI00829841	1	0
HUMAN	LSCAASGFTFSNAWMSWVR	4	IPI00384404, IPI00827892, IPI00876888, IPI00978625	1	0	1
HUMAN	LSCAASGFTFSNHYTSWVR	1	IPI00939521	1	0
HUMAN	LSCAASGFTFSNSDMNWAR	1	IPI00830059	1	0
HUMAN	LSCAASGFTFSSYAMHWVR	5	IPI00413194, IPI00829759, IPI00976360, IPI00977733, IPI00979799	1	1
HUMAN	LSCAASGFTFSSYGMHWVR	11	IPI00736507, IPI00748665, IPI00748998, IPI00783909, IPI00784513, IPI00829806, IPI00829976, IPI00888954, IPI00977008, IPI00983178, IPI00983786	1	1	1
HUMAN	LSCAASGFTFSSYSMNWVR	3	IPI00426051, IPI00854841, IPI00936563	1	0
HUMAN	LSCAASGFTFSSYWMHWVR	2	IPI00830088, IPI01013214	1	0	1
HUMAN	LSCAASGFTVSSNYMSWVR	2	IPI00760721, IPI00829724	1	0
HUMAN	LSDVANTCFLPFHMVMISR	1	IPI00747422	0	0	7
HUMAN	METAAAAAPGPGWAAEGER	1	IPI00790251	1	0
HUMAN	NYLHQWTCLPDQNDVIQAK	6	IPI00914847, IPI00914847, IPI00914847, IPI00917728, IPI00917728, IPI00917728	1	0
HUMAN	SYELTQPSSVSVSPGQTAR	1	IPI00384399	1	1	1
HUMAN	YILTLHELLAHTPHEHVER	1	IPI00795882	1	0
HUMAN	CKPISMVGAEQLLLDTHSLK	1	IPI00656021	0	1
HUMAN	ELGAVIDQVAAALWDQALYK	1	IPI00479177	1	0
HUMAN	LKPPTLIHGQAPSAGLPSQK	1	IPI00922347	0	1
HUMAN	MTFELYDEWIQASNVQEQDK	1	IPI01012209	1	0
HUMAN	NLGIESQVDVMQQATNAILR	1	IPI00939523	1	0
HUMAN	QTAASAGLVDAPAPAPAAAR	1	IPI00967864	0	0	6
HUMAN	QYAYWYQQKPGQAPVLVIYK	1	IPI00550162	1	1
HUMAN	SAIMDVLAEANGTFALNLLK	1	IPI00413451	1	0	1
HUMAN	SIALLPWLPSVLTLEVLGHK	1	IPI00748802	0	0	6
HUMAN	SSQESGEEAGSQENHPQESK	1	IPI00911047	0	1
HUMAN	TESTEMTITTQTGSPGATSR	3	IPI00646572, IPI00916596, IPI01015973	0	0	5
HUMAN	VTMTEDTSTDTAYMELSSLR	1	IPI00383629	1	0
HUMAN	ASQSIGSSLHWYQQKPDQSPK	2	IPI00830057, IPI00892569	1	1	0
HUMAN	ASQSVSSNLAWYQQKPGQAPR	1	IPI00549330	1	1	7
HUMAN	DSHSPDLQLPTPEVIPSSGSK	3	IPI00165470, IPI00256859, IPI00640975	1	1
HUMAN	GLEWIGEINHSGSTNYNPSLK	11	IPI00385059, IPI00884081, IPI00975823, IPI00976183, IPI00976496, IPI00977161, IPI00977367, IPI00977838, IPI00979991, IPI00981659, IPI00983729	1	1	1
HUMAN	GPAASAAWGPSPSAASTAWFR	1	IPI00927404	1	0
HUMAN	HQRPSSACEEGEGNGGGIGVR	2	IPI00879443, IPI00879599	1	0
HUMAN	SMDPFTGCFIPHPPELLGPLR	1	IPI00902791	0	0	6
HUMAN	TAAAAADVNGFKPLSGNEQLK	2	IPI00399254, IPI00969366	1	0
HUMAN	TEQGPTGVTMTSNPITWGQIK	3	IPI00549942, IPI00645117, IPI00903253	0	1
HUMAN	TLSGNSLIDHPSPPSSPTGQR	1	IPI00747837	0	0	9
HUMAN	TRPEALSFTSIVDTPEVVLAK	6	IPI00914847, IPI00914847, IPI00914847, IPI00917728, IPI00917728, IPI00917728	1	0
HUMAN	YQDDNSLAHPNVISLNFTNVS	1	IPI00945093	1	0
HUMAN	ACTSQGCGKPITEESSTLGEGK	1	IPI00924657	1	0
HUMAN	AGDWQCPNPSIGDFCCDVIVCR	1	IPI00878484	1	0
HUMAN	APRPVQGGNLVPTAPGHTLSLR	2	IPI00386197, IPI00979414	0	0	6
HUMAN	GLEWVSAISGSGGSTYYADSVK	14	IPI00827690, IPI00827788, IPI00827814, IPI00827929, IPI00827938, IPI00827940, IPI00827989, IPI00828022, IPI00828085, IPI00828099, IPI00828153, IPI00828187, IPI00916434, IPI01009998	1	1
HUMAN	GLEWVSGISWNSGSIGYADSVK	1	IPI00894177	1	0
HUMAN	GLEYVSAISSNGGSTYYADSVK	1	IPI00829759	1	0
HUMAN	ITADGLQEVFETDVFGHFILIR	2	IPI00550942, IPI00920990	1	0
HUMAN	NQFSLQLNSVTPEDTAVYYCAR	4	IPI00384395, IPI00827618, IPI00828101, IPI00828182	1	0	1
HUMAN	NQVVLTMTNMDPVDTATYYCAR	1	IPI00854624	1	0	2
HUMAN	SQVVLTMTNMDPVDTATYYCAR	1	IPI00748265	1	0
HUMAN	XLTLQHHMGSADLNATFYGPVK	1	IPI00916926	1	0
HUMAN	YACWYQQKPGQSPVLVIYQDSK	1	IPI00942508	1	1	2
HUMAN	ASASGFADFTSFGNEEQQLAWAK	1	IPI00163849	1	0
HUMAN	GAVATGTTHLASAVEPNGDSWCK	1	IPI00939911	0	0	6
HUMAN	GSLLSYVDAEGNPVGVVQMTFLR	1	IPI00552815	1	0
HUMAN	GVHGPPVQLAVDDSSDEGELFLK	1	IPI00798034	0	1
HUMAN	LTCTLSSGHSSYAIAWHQQQPEK	2	IPI00478997, IPI00827693	1	1	1
HUMAN	LTCTLSSGHSSYIIAWHQQQPGK	1	IPI00552323	1	0
HUMAN	TPTLLLLLEPSLPETPSYSPNEK	1	IPI00010575	0	0	12
HUMAN	DATSSSAAQPEVIVVPLYLVNTDR	1	IPI00922621	1	0
HUMAN	GQNHPPTGPALGPGHPAGAGCAER	1	IPI00985288	0	0	5
HUMAN	SPPVGSGPASGVEPTSFPVESEAR	1	IPI00102313	0	1	0
HUMAN	SVSHACSWNGGSLDPLEGTPALLR	1	IPI00940180	0	0	7
HUMAN	VTITCQASQDISNYLNWYQQKPGK	1	IPI00003111	1	0	0
HUMAN	DDVSSFVDPALALQDAQDLYAAGEK	1	IPI00910108	0	1
HUMAN	DEAGIVSQEEQGGQPGQPTGQEELR	1	IPI00917671	1	0
HUMAN	DRPVAGEDDLEQATEALDSISLAGK	1	IPI00917671	1	0
HUMAN	GRPPAQALGPAASPPPSPPLGPSLG	2	IPI00879443, IPI00879599	1	0
HUMAN	ILLLVAVATGTHAQVQLVQSGAEVK	1	IPI00973474	0	1
HUMAN	QAPGQGLEWMGWINPNSGGTNYAQK	2	IPI00830130, IPI01008928	1	0
HUMAN	VFCLLAVAPGVHSQVQLVQSGAEIK	1	IPI00383957	0	1	1
HUMAN	VIYQGVNTPGQPVFLEGQQQSLHNK	4	IPI00410261, IPI00939358, IPI01010265, IPI01015161	1	0
HUMAN	HSCQAECSSELYTEASGYISSLEYPR	4	IPI00923551, IPI00956148, IPI01010467, IPI01011865	1	1	22
HUMAN	SSQSLVHSDGNTYLSWLQQRPGQPPR	2	IPI00829827, IPI00924820	1	1
HUMAN	VTISCSGSSSNIGNNAVNWYQQLPGK	1	IPI00552943	1	0	1
HUMAN	ALGTSDSPVLFIHCPGAAGTAQGLEYR	1	IPI00894133	1	0
HUMAN	ALSGSTEPCAQLSISSIGVVGTAEDNR	1	IPI00787049	1	1
HUMAN	HTGPGILSMANAGPNANGSQFFMCPAK	1	IPI00980481	0	1
HUMAN	QGACFGGAGGFGTGGFGGGFGGSFSGK	1	IPI00290078	1	0
HUMAN	RPSGHHCLLTGCGGLLLCSVLATLPAR	1	IPI00979277	0	0	5
HUMAN	SVLRPSQFGGQPCTEPLVAFQPCIPSK	1	IPI00879709	0	1	24
HUMAN	YTTFEYPNTINFSCNTGFYLNGADSAK	1	IPI00910625	0	1
HUMAN	DGNADGKPCQFPFIFQGQSYSACTTDGR	1	IPI01013800	0	1
HUMAN	GGLSVHTCSSASQSEASSMVNFPAYSVR	1	IPI00383904	0	1	1
HUMAN	SGDAAIVDMVPGKPMCAESFSDYPPLGR	1	IPI00180730	0	1
HUMAN	ASQSLDGTYQGGGVCIDCQHHTAGVNCER	1	IPI00477868	0	1
HUMAN	FSGSGSGTDFTLTISSLQPEDVATYYCQK	1	IPI00854582	1	1	2
HUMAN	VAPAPAAPTPAAPAPAPSWPLSSSVPSQK	1	IPI01011775	1	1
HUMAN	VTISCSGSSSNIGNNYVSWYQQLPGTAPK	1	IPI00827875	1	1	2
HUMAN	VTISCSGSSSNIGSNTVNWYQQLPGTAPK	1	IPI00969620	1	0	3
HUMAN	VTISCSGSSSNIGSNYVYWYQQLPGTAPK	2	IPI00956602, IPI00973032	1	0
HUMAN	DYFPEPVTVSWNSGALTSGVHTFPAVLQSS	1	IPI00977788	1	0	1
HUMAN	GSDPFGTLDPFGSGSFNSAEGFADFSQMSK	1	IPI00646339	1	0
HUMAN	LQELDQSLSGEAPQTQQAQEMLNNNIESER	1	IPI00909655	1	0
HUMAN	SVHWYQQKPGQAPVLVVYDDSDRPSGIPER	2	IPI00154742, IPI00815938	0	1
HUMAN	VTISCTGSSSNIGAGYVVHWYQQLPGTAPK	1	IPI00827965	1	1
HUMAN	XVQVVQAVQAVHLESDAFLVCLNHALSTEK	1	IPI00880128	1	0
HUMAN	LSVADLAGNPDLILPVPAFNVINGGSHAGNK	1	IPI00909595	1	0
HUMAN	QTATLTCTGNSNIVGNQGAAWLQQHQGHPPK	1	IPI00552591	1	0	2
HUMAN	TPAQLAGHMQTHLGGAAPPVPGDAPQPQPTC	1	IPI00168859	1	0	0
HUMAN	TPEVTCVVVDVSHEDPEVQFNWYVDGMEVHNAK	1	IPI00426051	0	1	4
HUMAN	SMPESLDSPTSGRPGVTSLTTAAAFKPVGSTGVIK	1	IPI00555593	0	1
HUMAN	ELSGLPSGPSAGSGPPPPPPGPPPPPVSTSSGSDESASR	1	IPI00939159	0	1	3
HUMAN	SSPCHSQLLEAQSPEASQASPCPAVTPSAPSAALPDEGSR	1	IPI01013747	0	1
HUMAN	VPSSSSISSSSGLPYHPCGSASQSPCSPPGTGSFSSSSSSQSSGK	1	IPI00646774	1	0
HUMAN	AAPVESSQEEQSLCEGSNSAVSMELSEPIVENGETEMSPEESWEHK	1	IPI00910513	0	1
HUMAN	GDGGGASGGGGGGGGSGGGGSGGGGGGGSSRPPAPQENTTSEAGLPQGEAR	1	IPI00011268	0	1

## Sheet: Mouse
species	sequence	n_proteins	accessions	gpmDB	PeptideAtlas	PRIDE Exp Count
MOUSE	EEIPEEELAEDVEEIDHAER	1	IPI00556827	1	0	7
MOUSE	IDPLALVQAIER	1	IPI00623570	1	0	3
MOUSE	GFIQVYVDQVDEDIVAVTR	3	IPI00662244, IPI00970396, IPI00970477	1	1	3
MOUSE	WNPGASPADTGDVNVHSGIIAAR	3	IPI00662244, IPI00970396, IPI00970477	1	1	4
MOUSE	NTAGAQPQDDSIGGR	1	IPI00623570	1	0	2
MOUSE	GGGGYGGSGDGYNGFGNDGGYGGGGPGYSGGSR	1	IPI00553777	0	1	1
MOUSE	HGLIPNLLGEGTYAR	2	IPI00662244, IPI00970477	1	1	3
MOUSE	NIILAFASTLR	2	IPI00662244, IPI00970477	1	1	3
MOUSE	LVDNFQHEENLLQQVASK	1	IPI00623570	1	0	3
MOUSE	YAGLQGLMSVLAEIRPK	2	IPI00662244, IPI00970477	1	1	3
MOUSE	AAQLQGDEEPSGPPLSAQAQQK	2	IPI00311140, IPI00808505	0	1	1
MOUSE	GITQGPNESPSAFLER	2	IPI00108206, IPI00224370	0	1	1
MOUSE	NADMSEEMQQNSVECATQALEK	1	IPI00605376	0	1	2
MOUSE	SAYDALPSTTVVSMACCASGSTR	2	IPI00662244, IPI00970396	0	1	2
MOUSE	DGSAVEIVGLCK	2	IPI00662244, IPI00970477	1	1	4
MOUSE	LSAQSNSNNIEPAR	1	IPI00623570	1	0	2
MOUSE	LTLAELNQVLYR	2	IPI00662244, IPI00970477	1	1	4
MOUSE	MVQLLGSNLSLGER	1	IPI00411022	1	1	1
MOUSE	GLSPIWAINSPATAEVIR	1	IPI00469380	1	1	2
MOUSE	KPNPLANSNTSGYSELK	1	IPI00623570	1	1	1
MOUSE	SGSLAVDNADPILK	2	IPI00662244, IPI00970477	1	1	3
MOUSE	IEEVVLEAR	2	IPI00662244, IPI00970477	1	1	3
MOUSE	GCAVDMDTALATFIPHDNGPAAIEECCNWFR	1	IPI00662244	1	1	2
MOUSE	TTWIAPGTLNDLLELK	1	IPI00469380	1	1	2
MOUSE	PPYTIVYFPVR	1	IPI00990529	1	1	8
MOUSE	MYPTDDSAPLPAGTLDQPLFEVIQEAMQR	2	IPI00662244, IPI00970477	1	1	2
MOUSE	SIVSESDVSSFEIQHSGFVK	1	IPI00623570	0	1	2
MOUSE	CTVTHPESDTLTGTIAK	30	IPI00458159, IPI00459423, IPI00459906, IPI00459932, IPI00459960, IPI00460115, IPI00460350, IPI00461576, IPI00461849, IPI00462638, IPI00467083, IPI00473287, IPI00473880, IPI00474927, IPI00480446, IPI00553603, IPI00556758, IPI00556870, IPI00556886, IPI00605558, IPI00607929, IPI00652156, IPI00667397, IPI00757314, IPI00761277, IPI00896011, IPI00938470, IPI00968895, IPI00968997, IPI00975017	1	0	1
MOUSE	ITVNTFPPQVHLLPPPSEELALNELVSLTCLVR	4	IPI00460350, IPI00474927, IPI00556870, IPI00761277	1	0	2
MOUSE	SSAVVVDAIPVFLEK	1	IPI00623570	1	1	2
MOUSE	VVAVSYDEWNR	2	IPI00662244, IPI00970477	1	1	3
MOUSE	CPCLPLLSPSLLDVPCR	2	IPI00662244, IPI00970477	1	0	4
MOUSE	SGDWMIDYVSGR	2	IPI00662244, IPI00970477	1	1	3
MOUSE	LLATVVSGQR	2	IPI00108206, IPI00224370	0	1	1
MOUSE	NPTIYPLTLPR	4	IPI00460350, IPI00474927, IPI00556870, IPI00761277	1	1	1
MOUSE	NFAEPGSDVYLR	1	IPI00662244	1	1	3
MOUSE	IQLWEFFQVDVHK	1	IPI00662244	1	1	1
MOUSE	NDLGHPFCENLR	2	IPI00662244, IPI00970477	0	0	5
MOUSE	GVPALIENDQHMNCIR	1	IPI00662244	1	1	3
MOUSE	GFNYHQGPEWLWPIGYFLR	2	IPI00662244, IPI00970477	1	1	1
MOUSE	GYDELVPHQISVVAEER	2	IPI00662244, IPI00970396	1	1	3
MOUSE	EHIQLHESK	2	IPI00662244, IPI00970477	1	1	1
MOUSE	CESEEQEDGGGCYDIPNWSSLK	2	IPI00662244, IPI00970477	1	0	3
MOUSE	ITKPFFAAVSDGQVQQK	1	IPI00411022	1	0	1
MOUSE	NADPEVNLLFYLR	1	IPI00469380	1	1	2
MOUSE	LPDIFSVYFR	1	IPI00623570	1	0	4
MOUSE	ASQNVGTNVAWYQQKPGQSPK	1	IPI00556799	1	0	2
MOUSE	QLLLAGLQNAGR	2	IPI00108206, IPI00224370	0	1	3
MOUSE	MVSDIAGAWQR	1	IPI00387557	1	0	6
MOUSE	GLVGNPLPSVR	1	IPI00411022	1	0	2
MOUSE	VENPNSLISQSFMLLK	9	IPI00118149, IPI00173233, IPI00173248, IPI00173249, IPI00173250, IPI00308750, IPI00308751, IPI00380385, IPI00475362	1	0	2
MOUSE	NVEDFTGPR	1	IPI00420727	1	1	2
MOUSE	ESGVPDR	8	IPI00352901, IPI00621024, IPI00661238, IPI00761741, IPI00761808, IPI00828667, IPI00831140, IPI00915045	0	0	5
MOUSE	YGNKPEDCPYLWAHMK	1	IPI00662244	1	0	3
MOUSE	QFFLQFHFK	1	IPI00380281	1	0	2
MOUSE	YFFFDDGNGLK	1	IPI00420727	1	1	2
MOUSE	TVFAEHISNECK	1	IPI00458105	0	1	1
MOUSE	HMQGIQFR	2	IPI00662244, IPI00970477	1	1	2
MOUSE	ENMGNPGAAEGAQGRPR	1	IPI00340401	0	0	9
MOUSE	LDNCHSTPLHVAEYMLDAAR	1	IPI00662244	1	1	2
MOUSE	AFQHIESFSETNKPHSK	1	IPI00623570	1	1	1
MOUSE	FWTHWNR	1	IPI00380281	1	0	2
MOUSE	ENVLTQSPAIMSASPGEK	1	IPI00671547	1	0	1
MOUSE	VHAPVEYVQIK	2	IPI00420814, IPI00466581	0	1	1
MOUSE	ASFAPISFAIK	1	IPI00274030	1	0	1
MOUSE	GQIVLTQSPAIMSASPGEK	7	IPI00123172, IPI00169755, IPI00408534, IPI00457462, IPI00757770, IPI00831617, IPI00849805	1	0	1
MOUSE	APGATPPSQMGTSTYLPSQPSSLPPNFGSPPQGIPQQGHNPYR	1	IPI00648142	1	0
MOUSE	ACTNGSGSLGSTTPASSGTATAATNASADLGSPSLQHSR	1	IPI00623570	1	0
MOUSE	GILGYTEDQVVSCDFNINSHTSTFDAGAGIALNDNFVK	1	IPI00889899	1	0
MOUSE	LNDGNFIPALGFGTYKPEEVNENKPLEAIHLALEAGFR	1	IPI00461496	0	1
MOUSE	TQGSVSAAAGPVGGGGGAMGGLASGGDVEPGLPVEVR	1	IPI00652944	1	0
MOUSE	SEDLSSGVPKPPAASILHSHSYSDEFGPSGTDFTR	3	IPI00663736, IPI00985999, IPI00990422	0	1	1
MOUSE	TDEAPQGAAASSSVAGAVGMTTSGESESDDSEMGR	1	IPI00623570	1	0
MOUSE	GSSEPDIEIQSGGGTELSVFAKPSSPMVSGPAAR	1	IPI00973642	0	0	5
MOUSE	TYITTALGGICGIIGSAYSVSLNPADSTLEAVAR	2	IPI00318645, IPI00461341	1	0	2
MOUSE	GLPELTNENGQYCPFSCETQAWSMAVVLETLYDL	1	IPI00662244	1	1
MOUSE	DSYGASSPWCDYQLRPNFTIAMVVAPELFTAEK	2	IPI00662244, IPI00970477	1	1	1
MOUSE	FCLDPEDDWTDPEPLDSLLQVLNAPGYGAHFR	2	IPI00761668, IPI00856386	1	0
MOUSE	GLPHNQDFPAHENQPLLLTSGCQENPQEWVDR	1	IPI00762273	0	1
MOUSE	LADQCIGLQGFLVFHSFGGGTGSGFTSLLMER	1	IPI00129028	1	0
MOUSE	NLQLDYADLYLIHYPVQMKPGEDLFPEDEHGK	1	IPI00461496	0	1
MOUSE	QQQQQQQQQQQQQQQQQQQETQEQGLCLGQQK	1	IPI00662549	1	0
MOUSE	DSGGSLDCPGELNALASVGGGVGSGSAPGGK	1	IPI00415775	0	0	6
MOUSE	ISHFSATACLVPICSLHGAAVTTVEGIGSTK	1	IPI00469380	0	1	1
MOUSE	NALAIAANCCQSITPDEFHFVADSLPLLTQR	1	IPI00623570	1	0
MOUSE	DPTNVATTPAISDLPRPGAEALSFNPSSCR	1	IPI00228814	0	0	5
MOUSE	AVDQSVLLLKPEAELSPSWIYNLPGMQHNK	2	IPI00677290, IPI00849570	1	0
MOUSE	AVLTMDETGTEAAAATVLLAVPYSMPPIVR	1	IPI00903401	0	1
MOUSE	HEQIFDTPQGPNFNGPHGPGNQNFPNPINR	2	IPI00464318, IPI00881721	0	1
MOUSE	HQGIDILVSNAAVNPFFGNLMDVTEEVWDK	1	IPI00653958	1	1
MOUSE	SATAATVPPAAPAGEGGPPAPPPNLTSNR	1	IPI00988255	1	0	1
MOUSE	EGYSGTNTGNVHIIADLYAEVIGVLAQSK	2	IPI00222072, IPI00817011	1	0
MOUSE	LTAVTSASTAYMELSSLTNEDSAVYYCTR	1	IPI00850990	1	0
MOUSE	SVTLPEACTYEPGWVLYDMAQVLLETANK	1	IPI00121240	1	1
MOUSE	VTRPQELDLTTHQGQPITEHAISLSCPSK	2	IPI00378430, IPI00648543	1	1
MOUSE	DGFESVFPLCHLQYFYPEELDQLLCGSK	1	IPI00623570	1	0	1
MOUSE	CMLPHLVASVVQHIAGEEAEGIDGQIYK	1	IPI00411022	1	0
MOUSE	EGTQQASEGYFSQSQEEEFAQSEEPCAK	1	IPI00956958	1	0
MOUSE	QHEEPESFFSWFTDHSDAGANELGEVIK	2	IPI00347814, IPI00990794	1	0
MOUSE	TDGVLSQLSPLPHLYSVSYYQLSEELAR	1	IPI00817011	1	0
MOUSE	TTAPSVYPLAPVCGGTTGSSVTLGCLVK	2	IPI00556788, IPI00954663	1	0
MOUSE	NIVAAFVGPVNPGFCSAAALLAQGWGK	1	IPI00458888	0	0	6
MOUSE	ESSPSPPGVMATAAPLGSCSSSPVGGL	1	IPI00654155	0	0	5
MOUSE	AEEITSDATYVLQDLATLFDELQNEEK	1	IPI00411022	1	1
MOUSE	EEDDTSNNIEGDNTSNQNNVNDTSNEK	3	IPI00314241, IPI00470170, IPI00556680	1	0
MOUSE	ILQGALEQGSNSQLMAVQYTETTSISR	1	IPI00278602	1	0
MOUSE	IVYQDIEPMIVTVQDALQYESFIGPER	1	IPI00469380	1	1
MOUSE	AGHAAAPPQSPVNDPSAGSPTETLLR	1	IPI00124315	0	0	5
MOUSE	RPPYVLLPVDIGDEPWFDDSAIQTFR	1	IPI00462998	0	1	4
MOUSE	TAQLPTAVLWQNGPLLWIHPNVSPAK	2	IPI00380444, IPI00420814	0	1	1
MOUSE	TLDPDDMVYCGVYDNALDNDNYNLAR	2	IPI00662244, IPI00970477	1	1	1
MOUSE	WILEHPESAYNLVNSPHLKPAWVLDR	1	IPI00662244	1	1	1
MOUSE	ESDGTTSLIGEVWPGLTVYPDFTNPR	1	IPI00756791	1	0
MOUSE	LVEMGPAGAQFLGPVIVEIPHFGSMR	9	IPI00118149, IPI00173233, IPI00173248, IPI00173249, IPI00173250, IPI00308750, IPI00308751, IPI00380385, IPI00475362	1	1
MOUSE	MEAEGSLNSEELPPHPQSPPPPPSPR	1	IPI00310239	1	1
MOUSE	SSQSIVHSNGNTYLEWYLQKPGQSPK	1	IPI00828793	0	1
MOUSE	VEAEDVGVYYCMQHLEYPYTFGGGTK	1	IPI00459696	0	1
MOUSE	WSEPPTCLHACVIPENIMEAHNIILK	1	IPI00987820	1	0
MOUSE	FCSHTGSGSNMTLPLFVQQLEMSTK	1	IPI00462997	0	0	13
MOUSE	EDGTLGFSVTGGINTSVPHGGIYVK	2	IPI00751694, IPI00758056	0	0	7
MOUSE	GPSSAAGSSSSSGAGPSSAPPPPQR	1	IPI00229121	0	0	5
MOUSE	DRPGTGEDDLEQATEALDSISLPGK	1	IPI00938479	1	0	1
MOUSE	QRPGQGLEWIGDIYPGSGSTNYNEK	1	IPI00125902	1	0	1
MOUSE	QRPGQGLEWIGEIDPSDSYTNYNQK	2	IPI00125877, IPI00461433	1	0	1
MOUSE	QRPGQGLEWIGNINPSNGGTNYNEK	1	IPI00125903	1	0	1
MOUSE	AAVYSAAILEYLTAEVLELAGNASK	1	IPI00654026	1	0
MOUSE	IMEFHHSHVGQTPAESDFQLLEVAR	1	IPI00356904	0	1
MOUSE	LQPNLYVVAELFTGSEELDNIFVTR	1	IPI00662244	1	1
MOUSE	STTSSATDSLDLSSEFLSLQDSGGR	1	IPI00135252	1	0
MOUSE	VVETLPHFISPYLEGLLTQVIHLEK	1	IPI00411022	1	0
MOUSE	VIHDNCGIVEGLMTTVHAITATQK	1	IPI00889899	0	0	6
MOUSE	EGSIGGSGGSGGGGGGGLKPSITK	3	IPI00663736, IPI00985999, IPI00990422	0	1	5
MOUSE	DVLMTQTPLSLPVSLGDQASISCR	2	IPI00828793, IPI00850020	1	0	1
MOUSE	GCVGLSAPQLGVPLQVLALEFPDK	1	IPI00278864	1	0	1
MOUSE	GEGEPCGGGAAGGGHCAPGMECVK	1	IPI00322513	0	1	1
MOUSE	SGFTPLHIAAHYGNINVATLLLNR	8	IPI00173248, IPI00173249, IPI00224535, IPI00308750, IPI00308751, IPI00380385, IPI00475362, IPI00653606	1	0	1
MOUSE	DIVMTQTPLSLPVSLGDQASISCR	1	IPI00756441	0	1
MOUSE	EVFGQLLADQAHGHSQALEALQQR	1	IPI00457623	1	0
MOUSE	FSQVTPTSFTAQWIAPSVQLTGYR	4	IPI00352163, IPI00652813, IPI00974712, IPI00975193	1	1
MOUSE	IYHPSCYEDYQNTSSFDCTPSPSK	2	IPI00464318, IPI00881721	1	0
MOUSE	NLLSSPNPEGINIYQPAPPTGPTR	1	IPI00310239	1	1
MOUSE	NSGSELQVYYASPGSYQGFFDAIR	1	IPI00278602	1	1
MOUSE	SCEEESDPEPDPDPDTQAEAYVAR	1	IPI00762234	1	0
MOUSE	SNPGHYLGHLIGHEGPGSLLSELK	1	IPI00828796	1	1
MOUSE	VLQGVNSEMVLAQLLPMVEQLLEK	1	IPI00411022	0	1
MOUSE	YLSISNIQPEDEAIYICGVGDTIK	1	IPI00671015	1	0
MOUSE	DIEVLEGKPIYVDCYGNLAPLTK	9	IPI00118149, IPI00173233, IPI00173248, IPI00173249, IPI00173250, IPI00308750, IPI00308751, IPI00380385, IPI00475362	1	0	2
MOUSE	IEDSEPHIPLIDDTDAEDDAPTK	1	IPI00556827	1	0	2
MOUSE	EELLAAIANHQVLIIEGETGSGK	2	IPI00311140, IPI00808505	1	0	1
MOUSE	HHLTSCHQEQAVNCLLGNVFYER	1	IPI00662244	1	1	1
MOUSE	IPSAELRPLFSILEGDPHISSPR	2	IPI00380444, IPI00420814	0	1	1
MOUSE	YFTFPFGEMALSAEEALIHLPDK	1	IPI00662244	1	1	1
MOUSE	ASVVNVTQHCTMESWESMNEVAR	1	IPI00121240	1	0
MOUSE	GLEWLGVIWGDGSTNYHSALISR	1	IPI00120461	1	0
MOUSE	GPNEYIQEIEFENLSPGSVIIFR	2	IPI00662244, IPI00970477	1	1
MOUSE	IASVTDIPEEFHVSLLTPTPNPK	1	IPI00469380	1	1
MOUSE	LNVEWLGYSPGLLLENDPLAAGR	1	IPI00776175	1	0
MOUSE	MCSYVTEELPQLINANFPVDPQR	1	IPI00850487	0	1
MOUSE	NQGPCYDSSAVSSGIQGATPGGR	1	IPI00420148	0	1
MOUSE	RPGAAEPSPDGTTGHTYNQYTQR	4	IPI00352163, IPI00652813, IPI00974712, IPI00975193	1	1
MOUSE	TFESTENPDDFLPSVMTCVNYLK	1	IPI00623570	1	0
MOUSE	MGLTQEGSEAGGAAAGTPPAGS	1	IPI00653637	0	0	5
MOUSE	GENSPVEINSVLLDYHLWDYAR	1	IPI00380989	1	1	3
MOUSE	GAMLVQDVAGDVLNAVGFPLNR	1	IPI00111946	0	1	2
MOUSE	LLEGEDAHLSSSQFSSGSQSSR	1	IPI00828528	0	1	2
MOUSE	SPTSPVTPELPQPNAPTEVEAR	1	IPI00310239	0	1	2
MOUSE	SQAALVEFGADFDHSAIPIHIR	1	IPI00121347	0	1	2
MOUSE	ETLFVPIGMAGFAAIVAYGLYK	1	IPI00480243	1	0	1
MOUSE	LQVIQCIDVAEQALTALEMLSR	1	IPI00623570	1	0	1
MOUSE	NGESQPLVQTAVTTIPAPTNLK	2	IPI00352163, IPI00974712	1	1	1
MOUSE	DLLYTVLPAAPLSEFLSLLALR	1	IPI00121240	1	1
MOUSE	ECPPCAAPDLLGGPSVFIFPPK	2	IPI00556788, IPI00954663	1	0
MOUSE	EEAQEIDCNDEAVFQAVDFSLK	1	IPI00975047	1	1
MOUSE	EFLSEPDLASYSVVMVDEAHER	2	IPI00311140, IPI00808505	1	0
MOUSE	GECIVNSENDDKPDLSPLPLTR	1	IPI00849956	1	0
MOUSE	GLEWIGEINPDSSTINYAPSLK	2	IPI00880582, IPI00896011	1	0
MOUSE	HIGNDIVTIIFQEPGALPFTPK	1	IPI00221567	1	0
MOUSE	LIWDSCLPGFAFNDQFIQISTR	1	IPI00756791	1	0
MOUSE	MPGGLLLGEEAPDFEANTTIGR	1	IPI00221454	1	0
MOUSE	QLQDPLVIMTGNIPTWLTELGK	1	IPI00623570	1	0
MOUSE	SVTEEELEEGLTGLLSTSSQEK	1	IPI00461872	0	1
MOUSE	TGLEMGDELLYLCAPGSVPGHR	1	IPI00855078	0	1
MOUSE	TLEWIGDINSDGSAINYAPSIK	2	IPI00754336, IPI00853704	1	0
MOUSE	EELCAQSAPCLVSFNILIEDK	1	IPI00129668	0	0	16
MOUSE	ELEEEDSPTPEQQPQAGPALR	1	IPI00938513	0	0	7
MOUSE	EEVFLSVPCILGESGISDIIK	1	IPI00225945	0	0	5
MOUSE	SSSALHPFQGMIPTELQQLWK	1	IPI00407209	0	0	5
MOUSE	TDLMAFSPSLPQGPSSTDNPR	1	IPI00471430	0	0	5
MOUSE	TPAWPDLGLHGGAAAVTLAPR	1	IPI00458366	0	0	5
MOUSE	QNPGALLEALHDPVLALQGVR	1	IPI00124412	1	0	4
MOUSE	AGQNVVLSGFPAPALQANVFK	1	IPI00340401	1	0	2
MOUSE	ELGGPLTNAGLAAAILQSQNR	1	IPI00675491	0	1	1
MOUSE	IDIVTLLEGPIFDYGNISGTR	9	IPI00118149, IPI00173233, IPI00173248, IPI00173249, IPI00173250, IPI00308750, IPI00308751, IPI00380385, IPI00475362	1	0	1
MOUSE	IHAPLFSHISGIATEEGADLK	1	IPI00473477	0	1	1
MOUSE	LGGNGQLQYWPFSSSDLYNWK	1	IPI00108206	0	1	1
MOUSE	TLTDNTITLEVKPSDTIENVK	2	IPI00849015, IPI00971303	0	1	1
MOUSE	AAALLLGTPGHSCNADAELLK	3	IPI00407474, IPI00761668, IPI00856386	1	0
MOUSE	ASENVGTYVSWYQQKPEQSPK	2	IPI00672861, IPI00853717	1	0
MOUSE	ASQDVGTAVAWYQQKPGQSPK	1	IPI00674805	1	0
MOUSE	ASQNVGTAVAWYQQKPGQSPK	1	IPI00757645	1	0
MOUSE	ASQSVSNDVAWYQQKPGQSPK	1	IPI00553537	1	0
MOUSE	CPQCTAEITGEYVSCLLSLLR	1	IPI00284521	1	0
MOUSE	DLYANTVLSGGTTMYPGLADR	1	IPI00136929	1	1
MOUSE	ELGGPLSNAGLAAAILQSQNR	1	IPI00466581	0	1
MOUSE	GLTTGVIYEGQLISIQQYGHR	1	IPI00352163	0	1
MOUSE	HGGKPVNAGVGHCCDDSYAFR	1	IPI00989997	0	1
MOUSE	LASTASPVVMSLLLNLGSHIK	1	IPI00411022	1	0
MOUSE	LKPTDVALLAVIANNIITINK	1	IPI00316133	1	1
MOUSE	LQFYIGEHLLPYNMTVYQAVR	1	IPI00623570	1	0
MOUSE	SPQELYELTSLICELMPCLPK	1	IPI00623570	1	0
MOUSE	VVHNTALDPVHQPLPAPTPAK	1	IPI00340401	1	1
MOUSE	YTMSSQLTLPAVECPEGESVK	31	IPI00458159, IPI00459201, IPI00459423, IPI00459906, IPI00459932, IPI00459960, IPI00460115, IPI00461576, IPI00461849, IPI00462423, IPI00462638, IPI00467083, IPI00473287, IPI00473880, IPI00480446, IPI00553603, IPI00556758, IPI00556886, IPI00605558, IPI00607929, IPI00652156, IPI00667397, IPI00757314, IPI00896011, IPI00938470, IPI00968895, IPI00968978, IPI00968997, IPI00969011, IPI00975017, IPI009858…	1	0
MOUSE	MICEEVSLLMAAPGGMEEYR	1	IPI00469380	0	0	30
MOUSE	DSTSLDAGEGLSPGPESSYK	2	IPI00751694, IPI00758056	0	0	5
MOUSE	YSLTSVPPCSMFLGPWEPSK	1	IPI00653883	0	0	5
MOUSE	SCSGVMEFSTSGHAYTDTGK	1	IPI00991021	1	0	3
MOUSE	YGAQNPSGAPLPQPTQPAPK	1	IPI00648249	0	1	2
MOUSE	DQAPDEFVGLGLVGGNVDWK	1	IPI00626782	1	0	1
MOUSE	ESAPISDTVVPAVPPPTDLR	4	IPI00352163, IPI00652813, IPI00974712, IPI00975193	1	1	1
MOUSE	VYTIDFNSMQQINEDTGTAR	1	IPI00623570	1	0	1
MOUSE	CSPPETLASTPDSGYSIDSK	1	IPI00817011	1	0
MOUSE	DIATQLISNMDIDVILGGGR	1	IPI00114265	1	0
MOUSE	GLEWIGQIYPGDGDTNYNGK	1	IPI00849806	1	0
MOUSE	GSLFACSVVHEGLHNHLTTK	2	IPI00556788, IPI00954663	1	1
MOUSE	GYEQFAYDGLDYIALNEDLK	1	IPI00968983	0	1
MOUSE	IIEAAHQVGEDEISLSTLGR	1	IPI00623570	1	1
MOUSE	LPSIVVEPTEAGAVESGELR	1	IPI00880675	0	1
MOUSE	LRPDVNSSYQDTLEFLMAGR	1	IPI00356904	1	0
MOUSE	LVTFPEGCESVAGFLACVPR	1	IPI00278864	1	1
MOUSE	SCGGPESFYCASWGCETTGR	7	IPI00406960, IPI00986736, IPI00987007, IPI00989185, IPI00989373, IPI00989614, IPI00990987	0	1
MOUSE	SLEWIGDINPNNGGTIYNQK	1	IPI00673447	1	0
MOUSE	SLEWIGEINPSTGGTTYNQK	1	IPI00463390	1	0
MOUSE	SLEWIGVINPYNGGTSYNQK	1	IPI00340731	1	0
MOUSE	SPDEATAADQESEDDLSASR	1	IPI00356904	1	0
MOUSE	SSPKPWIYLTSNLASGVPAR	1	IPI00677366	1	0
MOUSE	VIDSLQLTETKPVATPVDWK	1	IPI00221454	1	1
MOUSE	VTLAPPWNGLAPPAPPPPPR	1	IPI00663736	1	0
MOUSE	ISSLSGGGGGGSGGGGGGK	1	IPI00129746	0	0	9
MOUSE	VGPGAGVDGGLLTFPPAVR	1	IPI00460445	0	0	8
MOUSE	KPGGMGIPAAELVLSPEDR	2	IPI00354300, IPI00757877	0	0	7
MOUSE	YPEVAVGVSSGQAESLAVK	1	IPI00607039	0	0	6
MOUSE	ALSGLEPGGGSGGGAPCPK	1	IPI00653253	0	0	5
MOUSE	APSRPPHAPGSAPPLAPPR	1	IPI00225631	0	0	5
MOUSE	CDHEIPQISDPDGSLHSSR	3	IPI00849701, IPI00850959, IPI00989709	0	0	5
MOUSE	LLSGASQGGSCVGVVCALK	1	IPI00226795	0	0	5
MOUSE	QVQLQQPGAELVKPGASVK	6	IPI00459593, IPI00459594, IPI00459596, IPI00459598, IPI00459698, IPI00553322	1	0	5
MOUSE	YILIVTASDGRPDGVEPEK	1	IPI00775984	0	0	5
MOUSE	QETSLTSHDLFDIDPVVAR	1	IPI00623570	1	0	3
MOUSE	QVQLQQPGTELVKPGASVK	1	IPI00459590	1	0	3
MOUSE	AALAEITEMVAQLHGTMIK	1	IPI00356904	1	0	1
MOUSE	AQSTQIHPETESICVQAHR	2	IPI00957016, IPI00986789	0	1	1
MOUSE	ASASVPVTASSTPEVTVAR	1	IPI00132829	0	1	1
MOUSE	EVQLQQSGAELVKPGASVK	1	IPI00828937	1	0	1
MOUSE	EVQLVESGGDLVKPGGSLK	1	IPI00880367	1	0	1
MOUSE	GAICVFPQNEDNPFWVPER	4	IPI00380444, IPI00420814, IPI00653521, IPI01008399	0	1	1
MOUSE	LSCAASGFTFSSYGMSWVR	2	IPI00849345, IPI00880367	1	0	1
MOUSE	YFSSENMDGSNPALNVLQR	1	IPI00623570	1	1	1
MOUSE	AALDEQENQVQQLIELTEK	1	IPI00177243	0	1
MOUSE	ATTLLHSAEDQNTYNVAVR	2	IPI00114254, IPI00985704	1	1
MOUSE	ATTQPIIEILDEQPSPSPR	1	IPI00876525	1	0
MOUSE	DSIGGTGDQDSLLTTLSER	1	IPI00515678	1	0
MOUSE	EFQPLDPTQELIFPPELMR	1	IPI00469380	1	1
MOUSE	EVQLQQSGTVLARPGASVK	1	IPI00850990	1	0
MOUSE	FSISTDNSLEHILPELGIR	1	IPI00355673	0	1
MOUSE	FYLMEVVAQDGGALLASAK	1	IPI00129672	0	1
MOUSE	HIDTAYVYQTENHVGQAIR	1	IPI00461496	1	1
MOUSE	MVIPALIQSDTGDSVEVTR	1	IPI00411022	0	1
MOUSE	QNCDYAVYLLTVLYHESWK	1	IPI00894878	1	0
MOUSE	QQQTVFIHPNSSLFEQQPR	1	IPI00311140	1	0
MOUSE	QVQLQQSGAELAKPGASVK	1	IPI00849523	1	0
MOUSE	QVQLQQSGAELVRPGASVK	1	IPI00990967	1	0
MOUSE	QVQLQQSGPELVRPGASVK	1	IPI00381627	1	0
MOUSE	SASPQPAFHLKPDTPVSVK	3	IPI00350715, IPI00676449, IPI00855176	0	1
MOUSE	SPQLLIYAATSLADGVPSR	1	IPI00831290	1	0
MOUSE	SPQLLVYAATNLADGVPSR	1	IPI00761921	1	0
MOUSE	TLFGVLYEVYSSSAGPAVR	1	IPI00623570	1	0
MOUSE	VNVAEVLVNQGAHVDAQTK	6	IPI00173248, IPI00173249, IPI00308750, IPI00308751, IPI00380385, IPI00475362	1	1
MOUSE	YAPAPFGEGHPEYPFSDEF	1	IPI00461496	1	1
MOUSE	EPPLAEGLGDATGAQVTR	1	IPI00462085	0	0	11
MOUSE	ENVPTVNPALGAAISNVK	1	IPI00989443	0	0	10
MOUSE	EDGASVSGAPSSSSLLAR	1	IPI00606873	0	0	9
MOUSE	LLRPVLQGHGAGPPPPAP	1	IPI00137265	0	0	7
MOUSE	EVVTNPGCVIAVGLHTNR	1	IPI00654214	0	0	6
MOUSE	GGXVASLPSSGPPHNASR	1	IPI00137421	0	0	6
MOUSE	TSGPIPVSLASSTLPYGK	1	IPI00890260	0	0	6
MOUSE	GFSFALSASLLGSGSPER	1	IPI00111701	0	0	5
MOUSE	QAAYLDQLPDALATGWVR	1	IPI00226364	0	0	5
MOUSE	VSVSALASTTTSVIVLAR	1	IPI00457961	0	0	5
MOUSE	EPSDSWLIASLDLQNSSK	1	IPI00652883	1	0	2
MOUSE	GTPQIQAAAAPSPSPPGK	1	IPI00880675	0	1	2
MOUSE	QHSQTPSTLNPTMPASER	3	IPI00663736, IPI00985999, IPI00990422	0	1	2
MOUSE	SATSSSPGSPLHSLETSL	1	IPI00556827	1	0	2
MOUSE	VPSQVNDGLGCLIILLQR	1	IPI00411022	1	0	2
MOUSE	AAQTTIETAIHSLIETLK	1	IPI00817011	1	0	1
MOUSE	ACFLMAHNGWVMGDDPLR	1	IPI00662244	1	0	1
MOUSE	ELSTLHALLWEVLPQLSK	3	IPI00663736, IPI00985999, IPI00990422	1	0	1
MOUSE	FLHVFFSSPLPGEEPVGR	1	IPI00623570	1	1	1
MOUSE	GLPQTAVCNLNITLPAHK	9	IPI00118149, IPI00173233, IPI00173248, IPI00173249, IPI00173250, IPI00308750, IPI00308751, IPI00380385, IPI00475362	1	1	1
MOUSE	SSPAYCTSSSDITEPEQK	3	IPI00663736, IPI00985999, IPI00990422	1	1	1
MOUSE	YDPSIGIYGLDFYVVLGR	2	IPI00985734, IPI00989081	1	1	1
MOUSE	AFLESPEHVNRPLAACIK	1	IPI00121525	0	1
MOUSE	AYPDNHLSQVDVNELFSK	2	IPI00464318, IPI00881721	1	0
MOUSE	CISQLELAQLIGTGVKPR	1	IPI00626782	1	0
MOUSE	DIILPTYDVTHSTLEAMR	1	IPI00344686	0	1
MOUSE	DIVMTQSPSSLTVTAGEK	1	IPI00352901	1	0
MOUSE	EIVLTQSPALMAASPGEK	1	IPI00990836	1	0
MOUSE	ELLVLPIYANLPSDMQAR	2	IPI00311140, IPI00808505	1	0
MOUSE	ESPVCIAGWCHLAEAQVK	1	IPI00114254	1	0
MOUSE	FTGSGSGTDFTLTISSVK	1	IPI00761741	1	0
MOUSE	GHLHDLSAYDAEYATWNR	1	IPI00274030	0	1
MOUSE	GWYITTQNLQGPLSWTVK	1	IPI00310239	1	0
MOUSE	HPSAPLVIGNTYLGLHMK	1	IPI00469380	1	1
MOUSE	IEILHGSEHVAHSPYILK	1	IPI00344686	1	1
MOUSE	INLAVANTGILVFQGFTK	1	IPI00356904	1	0
MOUSE	IVASDSGKPSLNQTALVR	1	IPI00855176	1	0
MOUSE	LAWNFSPEQLDHLFDCFK	1	IPI00129561	1	0
MOUSE	LWIPGFAEMAAPLYPLTK	2	IPI00108206, IPI00752400	0	1
MOUSE	MFSLMCSNCPTLAVQLMK	1	IPI00623570	1	0
MOUSE	NLHETCCEGNTLVCALGR	1	IPI00849956	1	0
MOUSE	QIVLTQSPAIMSASPGEK	3	IPI00658358, IPI00675269, IPI00876322	1	0
MOUSE	VHDFPSGNGAGGSFSLNR	1	IPI00623570	1	0
MOUSE	VPELPVAHAFLLFPTIER	1	IPI00954603	1	1
MOUSE	VVAAPVEPEQLAGPELQR	1	IPI00278864	1	1
MOUSE	AIILGQLPSNPSLYLVK	1	IPI00850500	0	0	24
MOUSE	QYVVYGVGGIVLGFGCR	1	IPI00653563	0	0	12
MOUSE	MEDIDISNVLVSEQFVK	1	IPI00340046	0	0	9
MOUSE	DDHFEIDSSTGDLFLTK	1	IPI00356530	0	0	7
MOUSE	LEGDHQLIQEALVFDNK	1	IPI00387557	1	0	6
MOUSE	AGSLSGLPAAESAASCR	1	IPI00653245	0	0	5
MOUSE	VALLLLDQGASPHAAAK	6	IPI00173248, IPI00173249, IPI00308750, IPI00308751, IPI00380385, IPI00475362	1	1	5
MOUSE	YTGIDNPSSAVGTQNPR	1	IPI00653151	0	0	5
MOUSE	LSQMGVTTDGVPAQQLR	3	IPI00663736, IPI00985999, IPI00990422	1	1	3
MOUSE	FHDFLGNSWGMLFSHPK	1	IPI00221454	1	1	2
MOUSE	GELIQHISSEEPVLHNK	1	IPI00225945	0	1	2
MOUSE	LIALSVDSVEDHLAWSK	1	IPI00221454	1	0	2
MOUSE	LLDTNPEINQSDSQDSR	1	IPI00623570	1	0	2
MOUSE	QASPLISPLLNDQACPR	1	IPI00356904	1	0	2
MOUSE	AGYVGLVTVPVATLAGR	3	IPI00663736, IPI00985999, IPI00990422	0	1	1
MOUSE	GGEPPGDTFAPFHGYSK	3	IPI00663736, IPI00985999, IPI00990422	0	1	1
MOUSE	GGQEPAGAGSPSPPEDR	1	IPI00719927	1	0	1
MOUSE	HADALAAFASGLAQDPK	1	IPI00944724	1	0	1
MOUSE	HILLAVANDQELNQLLK	1	IPI00136632	0	1	1
MOUSE	IFEDHENLVENLLNWTR	3	IPI00378430, IPI00648543, IPI00757696	1	0	1
MOUSE	WLCAVSMDELLSTTHPR	1	IPI00626782	1	0	1
MOUSE	YTCHVQHEALTQPLVLK	3	IPI00620245, IPI00848991, IPI00874894	0	1	1
MOUSE	ASKPGLLASVAAVAAQK	1	IPI00469380	1	1
MOUSE	ELPGHLKPFETLLAQNR	1	IPI00121525	0	1
MOUSE	EPFDPENTEEAEFHVDK	1	IPI00475157	0	1
MOUSE	FEFLQPWHQYNAYYEFK	1	IPI00274030	1	0
MOUSE	GTPDPEYPSDSNQSGTR	1	IPI00114265	1	0
MOUSE	GYTQDNNIVNYGIPAHR	1	IPI00468256	1	0
MOUSE	IIQHEMDHLQGCLFIDK	1	IPI00278864	1	0
MOUSE	IRPGTWSSEATSVKPLR	1	IPI00807782	0	1
MOUSE	LEDDSEESDAEFDEGFK	1	IPI00606873	1	0
MOUSE	LLPSYSAFSHSSHDSCK	1	IPI00719927	0	1
MOUSE	LPDSMTTWEIHGVSLSK	2	IPI00551206, IPI01007835	1	0
MOUSE	LPGALPPYAESPPCVVR	1	IPI00420814	0	1
MOUSE	LQLLSPQVDINSPINAK	1	IPI00817011	1	0
MOUSE	MADPESNQETVNSSAAR	1	IPI00623570	1	1
MOUSE	MYGGVSEAKPATPEIQK	2	IPI00856236, IPI01016100	1	0
MOUSE	NLLTQEGSIFVLCPDHR	3	IPI00407474, IPI00761668, IPI00856386	1	0
MOUSE	NNNAVDSGIHLTIEMNK	1	IPI00556827	1	0
MOUSE	NTQPIMDTDGSYFIYSK	1	IPI00475246	0	1
MOUSE	SLAWGPGLQAAAVLPVR	1	IPI00344686	1	1
MOUSE	SQDVESVQEVEGPYWQR	1	IPI00411022	0	1
MOUSE	TFEISEPVIPLSQSQQR	1	IPI00970316	1	0
MOUSE	TIQQLEAVLGEPLQSYF	1	IPI00411022	1	1
MOUSE	TLDFHFDISETPIIGNK	1	IPI00817011	1	0
MOUSE	VSPWFPEEGGLNLQDWK	1	IPI00461872	0	1
MOUSE	LEPVLPSVAALSSGGR	1	IPI00608028	0	0	15
MOUSE	QESLGVICSDSLSSLR	1	IPI00653948	0	0	14
MOUSE	QGGAHSSGDAGPGGSR	2	IPI00380382, IPI00988487	0	0	10
MOUSE	SAGAAVGSGDSSGPVR	1	IPI00653260	0	0	9
MOUSE	LHPEPETPALATSLEK	2	IPI00751694, IPI00758056	0	0	8
MOUSE	TTGNLPAGPSDDSAEK	1	IPI00895248	0	0	8
MOUSE	DLLMAQGLSASALGGR	1	IPI00653473	0	0	7
MOUSE	STEHFGTHFLPVITVR	1	IPI00312405	0	0	7
MOUSE	XTAVTQALNELLQHVK	1	IPI00648677	0	0	7
MOUSE	AEAMSSADSSAAFVPR	1	IPI00128185	0	0	6
MOUSE	DVHLTSALVGIEVQHK	1	IPI00624154	0	0	6
MOUSE	ELSSPVTFPDGCSLPK	1	IPI00460055	0	0	6
MOUSE	APAPEPSSPASGNLPR	1	IPI00228269	0	0	5
MOUSE	CGAGLPGARPLPGPLR	1	IPI00225631	0	0	5
MOUSE	EYGDLTTAGAVSQCYR	1	IPI00988982	0	0	5
MOUSE	GGAAAAAAAAAAVSLR	2	IPI00849550, IPI00990301	0	0	5
MOUSE	GPSGTSERPDPAGSGR	1	IPI00317104	0	0	5
MOUSE	SASAGAAQPATEHAQR	1	IPI00406874	0	0	5
MOUSE	SGPGLIGLGIIALQDK	2	IPI00114254, IPI00991002	1	0	4
MOUSE	IVYQTGYPSSIVSAAR	2	IPI00114254, IPI00985704	1	1	2
MOUSE	LAGSPALAPEPPLIPR	1	IPI00938479	1	0	2
MOUSE	LQTFSAPFDTINLHVR	1	IPI00756791	1	0	2
MOUSE	TGSEEVTSQTTGIDSK	1	IPI00111946	0	1	2
MOUSE	ACTLELGPHQSPALPK	1	IPI00356904	1	1	1
MOUSE	CGILHPGEDFLCLEGK	1	IPI00556827	1	0	1
MOUSE	DENSINGMPNMTVELR	2	IPI00662244, IPI00970477	1	1	1
MOUSE	ENIQVFEFELPSEDMK	1	IPI00461496	1	1	1
MOUSE	HVISGSEDHSLVVFDR	1	IPI00762234	1	0	1
MOUSE	LLISGATSLETGVPSR	1	IPI00831490	1	0	1
MOUSE	LTQQAGDLTVPAGGQR	1	IPI00875610	1	1	1
MOUSE	LVESEGGLVQPGSSMK	1	IPI00675728	1	0	1
MOUSE	LVGDACTCLHPVSPSK	1	IPI00114254	1	0	1
MOUSE	LVIEDAPKPCVPVGMK	9	IPI00118149, IPI00173233, IPI00173248, IPI00173249, IPI00173250, IPI00308750, IPI00308751, IPI00380385, IPI00475362	1	0	1
MOUSE	QISFSLAAEPIQGPYK	2	IPI00677290, IPI00849570	0	1	1
MOUSE	SGLTPLHVAAHYDNQK	6	IPI00173248, IPI00173249, IPI00308750, IPI00308751, IPI00380385, IPI00475362	0	1	1
MOUSE	ASSSVSSSYLHWYQQK	1	IPI00169754	1	0
MOUSE	AYPELTLAIFSEISQR	1	IPI00817011	1	0
MOUSE	CSVQHDSNAVQELDVK	4	IPI00460350, IPI00474927, IPI00556870, IPI00761277	1	1
MOUSE	DYQCDTVMLLNLILFK	1	IPI00817011	1	0
MOUSE	FSGSGSGTSYSLTISR	4	IPI00169755, IPI00408534, IPI00659789, IPI00762625	1	0
MOUSE	GESPGSEVAGLSVMVR	1	IPI00653495	1	0
MOUSE	GLIYHGTNLEDGVPSR	1	IPI00349692	1	0
MOUSE	IIGVFVDALPHVPEHR	1	IPI00411022	1	0
MOUSE	LLIHYTSTLQPGIPSR	1	IPI00830865	1	1
MOUSE	LLISEGNTLRPGVPSR	2	IPI00407273, IPI00755318	1	0
MOUSE	LLIYSGSTLQSGIPSR	1	IPI00831597	1	0
MOUSE	LLQSGGGLVQPGGSLK	1	IPI00880582	1	0
MOUSE	LVNEVFTIDDTLQTLK	1	IPI00271746	1	0
MOUSE	LWIYGTSNLASGVPAR	1	IPI00673317	1	0
MOUSE	LWIYSTSNLASGVPAR	4	IPI00169754, IPI00169755, IPI00831617, IPI00849805	1	0
MOUSE	MNSLQTDDTAMYYCAR	4	IPI00480446, IPI00828771, IPI00828933, IPI00988596	1	0
MOUSE	NLQPGSEYTVTLVAVK	4	IPI00352163, IPI00652813, IPI00974712, IPI00975193	1	1
MOUSE	NVATFYAQQGSLHEQK	1	IPI00226550	1	0
MOUSE	QELFHQFISLSTSGGK	1	IPI00411022	1	0
MOUSE	RPHAQQQPPPPQQQER	1	IPI00460720	0	1
MOUSE	SESMEITESLVLGLGR	1	IPI00817011	1	0
MOUSE	SVQITKPLEDVEVMEK	1	IPI00753410	1	0
MOUSE	TESAYDWTSLSSSSIK	3	IPI00378430, IPI00648543, IPI00757696	1	0
MOUSE	TLIYYATSLADGVPSR	1	IPI00666030	1	0
MOUSE	TQYVHSPYDRPGWNPR	2	IPI00663736, IPI00985999	0	1
MOUSE	VQHASPAGTYAHTVNR	1	IPI00114265	1	0
MOUSE	MTQSPSSLSASLGER	1	IPI00349488	0	0	15
MOUSE	TEQGSLLLSGANITR	1	IPI00881376	0	0	12
MOUSE	ALLLLPGTEHVAESR	1	IPI00882263	0	0	11
MOUSE	IAMSSATVVIVYGDK	1	IPI00856283	0	0	10
MOUSE	HFVPPTLLGPFPSGR	1	IPI00265285	0	0	8
MOUSE	EWCPEPGSQPGAVGR	1	IPI00458156	0	0	7
MOUSE	LPPPAAPPPAPPPGR	1	IPI00652944	0	1	7
MOUSE	APLSASAVSSVAGTR	1	IPI00651970	0	0	6
MOUSE	NVLLIVALSSVTPSR	1	IPI00856276	0	0	6
MOUSE	RPPAPPPLPPPGDPR	2	IPI00652314, IPI00652556	0	0	6
MOUSE	EPESPPAPIPLFGAR	1	IPI00944724	0	0	5
MOUSE	GEGWGISLEAGMGQK	1	IPI00751623	0	0	5
MOUSE	GESPGAGQGVSLSSR	2	IPI00653255, IPI00654234	0	0	5
MOUSE	SGGHIVTLLPFSLLT	1	IPI00474937	0	0	5
MOUSE	SLESSTSGYSEGVEK	1	IPI00473861	0	0	5
MOUSE	VHIPLECGNLSSNCK	1	IPI00654427	0	0	5
MOUSE	YIQNLQGLFALPFGR	1	IPI00623570	1	0	3
MOUSE	GLTDELALVDNNEEK	1	IPI00225945	0	1	2
MOUSE	HNPGKPGEGTPISSR	1	IPI00757586	1	0	2
MOUSE	IVVGALQMAEILMQK	1	IPI00623570	1	0	2
MOUSE	TIDNFGASGGNLHQK	2	IPI00114254, IPI00991002	1	0	2
MOUSE	ALYESEENCEVDPIK	3	IPI00663736, IPI00985999, IPI00990422	1	1	1
MOUSE	EPLAAVYQELLALAK	1	IPI00124412	1	0	1
MOUSE	LSQGSGSSITAAGMR	3	IPI00663736, IPI00985999, IPI00990422	1	1	1
MOUSE	MLEHLSSLPTQMDYK	1	IPI00987091	1	1	1
MOUSE	NLSGSTLYPVSNIPR	1	IPI00661245	1	0	1
MOUSE	QGLTLGAGLSLTQVK	1	IPI00469380	1	1	1
MOUSE	SVSMLDLQGDGPGGR	3	IPI00663736, IPI00985999, IPI00990422	1	1	1
MOUSE	VSLDPHAQVAVGILR	2	IPI00662244, IPI00970477	1	1	1
MOUSE	VVPSDLYPLVLGFLR	2	IPI00223527, IPI00896707	1	0	1
MOUSE	AASTASQNSAIINDR	1	IPI00989919	1	0
MOUSE	AEALMMPLVDQLENR	1	IPI00411022	1	0
MOUSE	AIIIQTLPALMPLAK	1	IPI00278602	1	0
MOUSE	AQILVADTWSVLEGK	1	IPI00380989	1	0
MOUSE	ASENIYSNLAWYQQK	1	IPI00761921	1	0
MOUSE	ASENIYYSLAWYQQK	1	IPI00661618	1	0
MOUSE	ASGYSFTDYNMNWVK	1	IPI00669621	1	0
MOUSE	ASGYTFTDYEMHWVK	1	IPI00664821	1	0
MOUSE	ASGYTFTDYNMDWVK	1	IPI00673447	1	0
MOUSE	ASGYTFTDYYINWVK	5	IPI00462690, IPI00874314, IPI00954663, IPI00986063, IPI00988827	1	0
MOUSE	ASGYTFTSYGISWVK	1	IPI00853822	1	0
MOUSE	ASQSISNNLHWYQQK	1	IPI00830450	1	0
MOUSE	ATGIMNSFVNDIFER	1	IPI00459318	0	1
MOUSE	DAPEPQGEEAVEGTR	1	IPI00856581	0	1
MOUSE	DAVWWWLQCIQDYCR	2	IPI00662244, IPI00970477	1	1
MOUSE	DDSQSMLYLQMNNLK	5	IPI00380971, IPI00471437, IPI00673752, IPI00678877, IPI00828352	1	0
MOUSE	DETFQEEEQLQGESR	1	IPI00457939	1	0
MOUSE	DNSQSILYLQMNALR	1	IPI00553330	1	0
MOUSE	DNSQSILYLQMNTLR	1	IPI00880346	1	0
MOUSE	EALSYFLTLTSESHR	1	IPI00626782	1	0
MOUSE	FAQFFLCPLFDASCK	1	IPI00828796	1	1
MOUSE	FLFEILSSFDNEQQR	1	IPI00623570	1	0
MOUSE	FTAEELGNIASELAK	1	IPI00124412	1	0
MOUSE	GDEEPIQQLEDSQER	1	IPI00457939	1	0
MOUSE	GLPEFAQDLHNHGQK	1	IPI00756791	1	0
MOUSE	IFVNLVWEYFQTYFG	1	IPI00121240	1	0
MOUSE	INSMQPEDTATYFCK	1	IPI00661618	1	0
MOUSE	LFESTQGWFEGLFNR	1	IPI00463558	0	1
MOUSE	NYLAWYQQKPGQSPK	8	IPI00621024, IPI00661238, IPI00761741, IPI00761808, IPI00785509, IPI00828667, IPI00831140, IPI00915045	1	0
MOUSE	QEILVEPEPLFGAPK	1	IPI00751399	1	0
MOUSE	SLLHCVYGCPSYIAK	1	IPI00411022	1	0
MOUSE	SLQQGDEHSKPPHLR	2	IPI00464318, IPI00881721	0	1
MOUSE	SLVSQPTAPNSEVPK	1	IPI00356904	1	0
MOUSE	SSDSQVHSGVQVEGR	1	IPI00621440	1	0
MOUSE	SSQEEGIGNNEVILR	1	IPI00121240	1	0
MOUSE	TPVENPLNIMLNIVK	2	IPI00464318, IPI00881721	1	1
MOUSE	TTHTGQILGSLIHMK	2	IPI00463277, IPI00987778	0	1
MOUSE	TYLNWLLQRPGQSPK	3	IPI00169625, IPI00556847, IPI00659847	1	1
MOUSE	VEPVGHAPLLALVHK	1	IPI00623570	0	1
MOUSE	VNALLPTETFISVIR	1	IPI00411022	1	0
MOUSE	VTGDPGAVLWLEEIR	1	IPI00124412	1	0
MOUSE	YQSFQTPQHPSFLFK	1	IPI00975119	1	0
MOUSE	YVQFMGGWFAHPIFK	1	IPI00468458	1	0
MOUSE	DIIISAITEGHLDR	1	IPI00849865	0	0	13
MOUSE	GAAQASGGTGGTFR	1	IPI00458988	0	0	13
MOUSE	ASSIATSTSGLTLK	1	IPI00228814	0	0	12
MOUSE	TPAPHALLPPLKPL	1	IPI00457643	0	0	11
MOUSE	SSMCSAPSSSGSAK	2	IPI00880297, IPI00880669	0	0	9
MOUSE	TSLEGGDEDTSSAK	2	IPI00985922, IPI00990926	0	0	9
MOUSE	ERPIKPLMGSTDAR	1	IPI00458106	0	0	8
MOUSE	ELSLLLTNPGVTLR	1	IPI00132790	0	0	7
MOUSE	LCIDDMEDSVPYQR	1	IPI00875286	0	0	7
MOUSE	PHVARPPAALPVWR	1	IPI00402871	0	0	7
MOUSE	XVEVEVGGGALAER	1	IPI00857379	0	0	7
MOUSE	EMIENGPFLDLLQR	1	IPI00850356	0	0	6
MOUSE	LLLTAPQTGGSSPR	1	IPI00405177	0	0	6
MOUSE	VPTPNVSVVDLTYR	1	IPI00889899	0	0	6
MOUSE	VTHGPLAGPDPLPK	2	IPI00354300, IPI00757877	0	0	6
MOUSE	AAALQVPHAVGAVK	1	IPI00473477	0	0	5
MOUSE	ESAHAPAQPGQPGR	1	IPI00460011	0	0	5
MOUSE	ILPQSSLLISATPR	1	IPI00471054	0	0	5
MOUSE	MLIDSIPSVAPTVR	1	IPI00658810	0	0	5
MOUSE	SVAALADSSVPEPR	1	IPI00475090	0	0	5
MOUSE	SWSCSPEDGSTKPR	3	IPI00462064, IPI00987865, IPI00988234	0	0	5
MOUSE	MNNCLSQMEQFPVK	1	IPI00623570	1	0	4
MOUSE	TDELPAAAPADSAR	2	IPI00347394, IPI00880722	1	1	4
MOUSE	VVSDSELLAEPESR	1	IPI00754681	1	0	4
MOUSE	GLHLSDIPIHDATR	2	IPI00469830, IPI00658782	1	0	3
MOUSE	GQVCLPVISAENWK	1	IPI00116718	1	0	3
MOUSE	SETSKPGPSGLQAK	1	IPI00623570	1	0	3
MOUSE	CTASSLAEHQANLR	3	IPI00663736, IPI00985999, IPI00990422	1	1	2
MOUSE	HLSLGSVQMCGVGK	2	IPI00662244, IPI00970477	1	1	2
MOUSE	HSPSIHQSVVAVSR	3	IPI00662244, IPI00970396, IPI00970477	1	1	2
MOUSE	SDSLVVCEVDPELK	2	IPI00271992, IPI00990321	1	0	2
MOUSE	DEQEPQDDLPSSLR	4	IPI00459259, IPI00462577, IPI00652859, IPI00971269	1	0	1
MOUSE	DLNSSIDLQSFMAR	3	IPI00663736, IPI00985999, IPI00990422	0	1	1
MOUSE	AVDYVEQALGYFTR	1	IPI00114254	1	0
MOUSE	AYVIGGLVDHNHHK	1	IPI00224572	1	0
MOUSE	CAHGQEELNEWLDR	1	IPI00757586	1	0
MOUSE	CIAQMVNSQAANIR	1	IPI00626782	1	0
MOUSE	DIPVTIHNLEEYLR	1	IPI00623570	1	0
MOUSE	DLGFMDFICSLVTR	1	IPI00411022	1	0
MOUSE	EYTSDDMSVAPEDR	1	IPI00626782	1	0
MOUSE	FTDVSYPIIISPAR	1	IPI00469380	1	1
MOUSE	GEPVVWSASGWTAR	1	IPI00278864	1	0
MOUSE	GNAQNTDGAIWQWR	1	IPI00623570	1	0
MOUSE	HGYIGEFEINDDHR	1	IPI00621613	1	1
MOUSE	HLAESESLLTSPPK	1	IPI00623570	1	1
MOUSE	LFHVSEDPSDPNEK	2	IPI00662244, IPI00970477	1	1
MOUSE	LLTFYNLADCIAEK	1	IPI00411022	1	0
MOUSE	LPTETLQELLDLHR	2	IPI00666065, IPI00848779	1	0
MOUSE	LVQNLFAEGNDLFR	1	IPI00757586	1	0
MOUSE	MEAEDAATYYCQQR	1	IPI00169755	1	0
MOUSE	MQLIMLCYNPDFTR	1	IPI00649450	0	1
MOUSE	MWSYGFYLIHLQGK	1	IPI00272559	1	0
MOUSE	QMSSFVQNGSTFVK	2	IPI00662244, IPI00970477	1	1
MOUSE	RPLSPSTAPLGEFR	1	IPI00459616	1	0
MOUSE	SGLTPLHLAAQEDR	6	IPI00173248, IPI00173249, IPI00308750, IPI00308751, IPI00380385, IPI00475362	1	0
MOUSE	SLTSEDSAVYYCTR	1	IPI00462638	1	0
MOUSE	TGQGLEWIGEIYPR	1	IPI00853822	1	0
MOUSE	VGLQAQPVPEETVK	9	IPI00118149, IPI00173233, IPI00173248, IPI00173249, IPI00173250, IPI00308750, IPI00308751, IPI00380385, IPI00475362	1	0
MOUSE	VTVLASDGSSTPAR	1	IPI00855176	1	0
MOUSE	YGTNANFTLAQLDR	1	IPI00420814	0	1
MOUSE	YLMWGLSSDLWGEK	1	IPI00988371	1	0
MOUSE	ISNRPAFMPSEGK	1	IPI00387557	1	0	16
MOUSE	ALVPSPLSPHTVK	1	IPI00886129	0	0	12
MOUSE	DVPGVAYDPDGHR	1	IPI00654367	0	0	12
MOUSE	SGVVEGLPAVPWK	1	IPI00458260	0	0	12
MOUSE	SLGLSLNHSPASR	1	IPI00651826	0	0	12
MOUSE	SCGASALVLATGK	1	IPI00462490	0	0	11
MOUSE	CGPDAAGLGAGPR	1	IPI00459501	0	0	9
MOUSE	FPSEPPAHPTSGR	1	IPI00459672	0	0	9
MOUSE	MLTVDNSATCQDR	1	IPI00849676	0	0	9
MOUSE	GAAARPAIGPPPR	1	IPI00408489	0	0	8
MOUSE	RPIDNDLIIIMSP	1	IPI00625581	0	0	8
MOUSE	SEDTLPLSVRPGK	1	IPI00460088	0	0	8
MOUSE	SPPAALSPQAPSR	1	IPI00403681	0	0	8
MOUSE	VSIPLSIMDPPHR	2	IPI00894587, IPI00894648	0	0	8
MOUSE	CGACGASVLPPPR	1	IPI00223452	0	0	7
MOUSE	CGSGRPAGLGEDR	1	IPI00405249	0	0	7
MOUSE	AAGLDPGEGEEGK	1	IPI00938479	0	0	6
MOUSE	CLIQVAFQPVLPK	2	IPI00857317, IPI00986557	0	0	6
MOUSE	DFTALVPHIELFR	1	IPI00466376	0	0	6
MOUSE	GGGSGGVGDDGGR	1	IPI00404141	0	0	6
MOUSE	ASESTFSTCIEAR	1	IPI00223924	0	0	5
MOUSE	CVPPPSPPSTISR	1	IPI00473997	0	0	5
MOUSE	FWPSLLSGLLFFK	1	IPI00857886	0	0	5
MOUSE	HGGAAGPHRPPSR	1	IPI00403681	0	0	5
MOUSE	IIEPNEVTPSGDK	1	IPI00420231	1	0	5
MOUSE	LSSGVPPQQPSLR	1	IPI00654009	0	0	5
MOUSE	MLMGVVGLWHLLR	1	IPI00133774	0	0	5
MOUSE	NSINQISVLIGGK	1	IPI00462975	0	0	5
MOUSE	TECALLGFLLDLK	1	IPI00556827	1	0	5
MOUSE	YGGVLPPQSLKPK	1	IPI00331585	0	0	5
MOUSE	NDFFLEGPFMPPR	3	IPI00776162, IPI00817040, IPI00975009	1	1	3
MOUSE	DFLSDMAMSEVDR	3	IPI00663736, IPI00985999, IPI00990422	1	0	2
MOUSE	LFSGSSHQDLSQK	1	IPI00972898	1	1	2
MOUSE	SGVPDLVALLAVR	1	IPI00121347	1	0	2
MOUSE	SNPDQPAVILLLR	2	IPI00114254, IPI00985704	1	0	2
MOUSE	ANGYTTEYSASVK	1	IPI00553330	1	0	1
MOUSE	DHPAMAEPLPEPK	3	IPI00663736, IPI00985999, IPI00990422	1	1	1
MOUSE	EANHLAAVEIFEK	1	IPI00226550	1	0	1
MOUSE	HSEALEALETSIK	1	IPI00356904	1	0	1
MOUSE	MLCAVLEPALNVK	3	IPI00663736, IPI00985999, IPI00990422	1	1	1
MOUSE	SGHEQVVEMLLDR	6	IPI00173248, IPI00173249, IPI00308750, IPI00308751, IPI00380385, IPI00475362	1	0	1
MOUSE	SSIHNFMTHPEFR	1	IPI00556827	1	1	1
MOUSE	TEEALQLYNQIIK	1	IPI00316133	1	1	1
MOUSE	YPYLMLGDSLVLK	1	IPI00344686	1	0	1
MOUSE	YQTMSILPMELYK	3	IPI00663736, IPI00985999, IPI00990422	1	1	1
MOUSE	ADTSDMSFEELLR	1	IPI00985938	1	0
MOUSE	AELQDSLLDEEQR	1	IPI00457939	1	0
MOUSE	AQDGAAMEMQPLK	1	IPI00556827	1	0
MOUSE	DGSHSTGDGIPDR	1	IPI00671015	1	0
MOUSE	DSYSYDHSVSNDK	1	IPI00278602	1	0
MOUSE	EAEDTQVFGDLPR	1	IPI00856261	1	0
MOUSE	EAMSAYNSHEEGR	1	IPI00662244	1	1
MOUSE	EAWTNLLLLFLTK	1	IPI00626782	1	0
MOUSE	EEQELDQELEEER	2	IPI00457939, IPI00457939	1	0
MOUSE	EEQELGQELEEER	1	IPI00457939	1	0
MOUSE	ELNFSVDEINQIR	9	IPI00118149, IPI00173233, IPI00173248, IPI00173249, IPI00173250, IPI00308750, IPI00308751, IPI00380385, IPI00475362	1	0
MOUSE	ETNPADSKPGTIR	1	IPI00849628	1	0
MOUSE	FAALITVLALAEK	1	IPI00411022	1	1
MOUSE	FSGSGSETDFTLK	1	IPI00349469	1	0
MOUSE	FSGSGSGTQYSMK	1	IPI00661618	1	0
MOUSE	FTCYPDVGTATEK	1	IPI00756791	1	0
MOUSE	FTGSGSGTDFTLK	2	IPI00169625, IPI00659847	1	0
MOUSE	GGQQLVFNFYSFK	9	IPI00118149, IPI00173233, IPI00173248, IPI00173249, IPI00173250, IPI00308750, IPI00308751, IPI00380385, IPI00475362	1	0
MOUSE	GLQSPVADYEEPK	1	IPI00162870	1	0
MOUSE	HNYEETEVPTSLR	1	IPI00991057	0	1
MOUSE	IALGVAAINQAIK	1	IPI00124412	1	0
MOUSE	IEDSQPFSLCVFK	2	IPI00380444, IPI00420814	0	1
MOUSE	IGPGSGSTYYNEK	2	IPI00874314, IPI00954663	1	0
MOUSE	ILSITDLTFNLGK	1	IPI00756791	1	0
MOUSE	INPYNGDTFYNQK	2	IPI00347799, IPI00662176	1	0
MOUSE	IYPGDGDTNYNGK	1	IPI00756503	1	0
MOUSE	LAWYQQKPGNAPR	1	IPI00831490	1	0
MOUSE	LDDQNLVQTWLSK	1	IPI00114265	1	0
MOUSE	LSLGSDDEADLVK	2	IPI00672924, IPI00757250	1	0
MOUSE	LTAEDDALNQIAR	2	IPI00403280, IPI00762483	1	0
MOUSE	LVESGGGLVQSGR	1	IPI00457421	1	0
MOUSE	MAEESQNTVLTFR	1	IPI00469380	1	1
MOUSE	NATTDALTSVLTK	9	IPI00118149, IPI00173233, IPI00173248, IPI00173249, IPI00173250, IPI00308750, IPI00308751, IPI00380385, IPI00475362	1	0
MOUSE	NFLVQWVPPGFYR	2	IPI00344932, IPI00985989	0	1
MOUSE	QAESVMQDLGSSR	1	IPI00623570	1	0
MOUSE	QLILSCLLNICQK	1	IPI00411022	1	0
MOUSE	QLLVEEWGPLSGK	1	IPI00310239	1	0
MOUSE	QQNAFATVNAGMK	1	IPI00469380	1	0
MOUSE	QYQEEDLQQEEER	1	IPI00457939	1	0
MOUSE	SDNYATHYAESVK	1	IPI00911185	1	0
MOUSE	SNNYATYYADSVK	1	IPI00471437	1	0
MOUSE	TGMESLTVTPCSK	1	IPI00311140	1	0
MOUSE	TLEQQENFEEVAR	9	IPI00118149, IPI00173233, IPI00173248, IPI00173249, IPI00173250, IPI00308750, IPI00308751, IPI00380385, IPI00475362	1	0
MOUSE	TLQVELEGAQVLR	1	IPI00652336	1	0
MOUSE	TQEAMEAALALEK	2	IPI00381328, IPI00625129	1	0
MOUSE	VNQIGSVTESLQA	1	IPI00986053	1	0
MOUSE	VVDPDHPLAALVR	1	IPI00274030	1	0
MOUSE	YIIILDPAISINK	1	IPI00756791	1	0
MOUSE	YQVNVDGTVAAYR	1	IPI00344686	1	0
MOUSE	YSSSSGGSYEEEK	1	IPI00817011	1	0
MOUSE	YTEITATHFQGVR	1	IPI00662244	1	1
MOUSE	YTLLPFLYTLFYR	1	IPI00756791	1	0
MOUSE	DSLASQPRPALK	2	IPI00229161, IPI00986934	0	0	14
MOUSE	SWSSNSSAPVSK	1	IPI00222072	0	0	13
MOUSE	EIVSLIEAQTAK	2	IPI00330409, IPI00464318	1	0	9
MOUSE	GEIPSPQLTRPK	1	IPI00918283	0	0	9
MOUSE	DINDNPPVFSVK	1	IPI00133260	0	0	8
MOUSE	GNPPLGPATLWR	1	IPI00475253	0	0	8
MOUSE	IIYVPPPDQEGR	1	IPI00850228	0	0	8
MOUSE	LLPDPSSAALVK	1	IPI00468458	0	0	8
MOUSE	AALPAQPPAHPR	1	IPI00222175	0	0	7
MOUSE	LLLDALQAGGER	1	IPI00459172	0	0	7
MOUSE	MLPFSSTSEALR	1	IPI00228936	0	0	7
MOUSE	AWGLQAAAGPQR	1	IPI00473213	0	0	6
MOUSE	LLQGGAGPPGAR	1	IPI00679156	0	0	6
MOUSE	QDPLRPPSQVPK	1	IPI00664314	0	0	6
MOUSE	SFDLLEGAPQAK	2	IPI00808271, IPI00989166	0	0	6
MOUSE	ALATPGGPVLAR	1	IPI00108929	0	0	5
MOUSE	ALKPEATVAEPR	1	IPI00605901	0	0	5
MOUSE	EKPPPPPPGGGK	3	IPI00663736, IPI00985999, IPI00990422	0	0	5
MOUSE	EPWVDSGNLLLR	1	IPI00228722	0	0	5
MOUSE	FSLSPGSQAIPR	1	IPI00471442	0	0	5
MOUSE	NGPAAGTQDPVV	1	IPI00653904	0	0	5
MOUSE	SETQASVLVPPR	1	IPI00404107	0	0	5
MOUSE	TVIEPMASEGLR	1	IPI00556827	1	1	5
MOUSE	VNCPNNMAILYR	1	IPI00652388	0	0	5
MOUSE	VSRPAIPSHPAR	1	IPI00653965	0	0	5
MOUSE	YIFGAQVAPATK	1	IPI00855176	0	0	5
MOUSE	GPSAEMQGYMMR	3	IPI00663736, IPI00985999, IPI00990422	1	0	3
MOUSE	ILHVNGFNGDEK	1	IPI00750570	1	0	3
MOUSE	YASDSISGIPSR	1	IPI00831578	1	0	3
MOUSE	LPQILVYLGALK	1	IPI00380989	1	0	2
MOUSE	LVDLPLGLPFYK	1	IPI00623570	1	0	2
MOUSE	NNALNQVVLWDK	1	IPI00420727	1	1	2
MOUSE	VVDLMAYMASEE	1	IPI00889899	1	1	2
MOUSE	VYLVAQLAVVLK	1	IPI00121240	1	0	2
MOUSE	DLFYVSRPPLAR	3	IPI00663736, IPI00985999, IPI00990422	1	1	1
MOUSE	FTTDAITLAMNR	1	IPI00652267	1	0	1
MOUSE	IHPFYVCPGPHR	1	IPI00226497	0	1	1
MOUSE	NVASLGGHIISR	1	IPI00469380	1	1	1
MOUSE	SLIFPNFEPLHK	1	IPI00356904	1	0	1
MOUSE	VPITQNPCPPLK	2	IPI00556788, IPI00954663	1	0	1
MOUSE	WLLYHELVLTTK	1	IPI00311140	1	0	1
MOUSE	YASQSISGIPSR	3	IPI00471297, IPI00830450, IPI00831162	1	1	1
MOUSE	ALWQEAAQAQAR	1	IPI00420814	0	1
MOUSE	ATFSPIVTVEPR	9	IPI00118149, IPI00173233, IPI00173248, IPI00173249, IPI00173250, IPI00308750, IPI00308751, IPI00380385, IPI00475362	1	0
MOUSE	ATLSPGDYVLWR	1	IPI00114823	0	1
MOUSE	DCEEPLTSYTPR	7	IPI00406960, IPI00986736, IPI00987007, IPI00989185, IPI00989373, IPI00989614, IPI00990987	0	1
MOUSE	DGQYLAEEQFAR	1	IPI00457939	1	0
MOUSE	EFQEEEEHLQER	1	IPI00457939	1	0
MOUSE	ESDELIFFVNGK	1	IPI00469380	1	0
MOUSE	ESTDDESNPLGR	1	IPI00623570	1	0
MOUSE	FAECCEQPEPFR	1	IPI00849956	1	0
MOUSE	FLTEQDCLWMPK	2	IPI00758283, IPI00990187	1	0
MOUSE	FQAVQISGLDPK	1	IPI00278864	1	0
MOUSE	GIENYYDDLDFK	2	IPI00116275, IPI00775936	1	0
MOUSE	GTGKPLEVNFAK	2	IPI00756745, IPI00808376	1	0
MOUSE	HVAQFLIGTAQR	2	IPI00311140, IPI00808505	1	0
MOUSE	IGSYEWGEDFVK	2	IPI00344932, IPI00985989	0	1
MOUSE	IIGSGCNLDTAR	1	IPI00225945	0	1
MOUSE	ISETQDGFFWLR	1	IPI00986370	0	1
MOUSE	LDDAYSFQVISK	1	IPI00411022	1	0
MOUSE	LGDSFAPGSVMR	2	IPI00761714, IPI00990678	1	0
MOUSE	LGQNPTNAEVLK	1	IPI00986487	1	0
MOUSE	LIVAADDNQTAK	1	IPI00756791	1	0
MOUSE	LSCAASGIDFSR	1	IPI00880582	1	0
MOUSE	LSDGASSEEAVR	2	IPI00114254, IPI00991002	1	1
MOUSE	LSEVTFRPLFFK	1	IPI00411022	1	0
MOUSE	MAELPVDPMLSK	1	IPI00311140	1	0
MOUSE	MDGPGASAVVVR	1	IPI00986826	1	0
MOUSE	MFSDEILLSLAR	1	IPI00344686	1	1
MOUSE	MLEPSANMPWFK	1	IPI00457775	1	0
MOUSE	NQTIDFLNDNIR	2	IPI00116275, IPI00775936	1	0
MOUSE	QIQLVQSGPELK	2	IPI00354250, IPI00608117	1	0
MOUSE	QNPSGTWEEWVK	1	IPI00469380	1	1
MOUSE	QRPEQGLEWIGR	4	IPI00405363, IPI00515320, IPI00605715, IPI00759937	1	0
MOUSE	SESPPAELPSLR	1	IPI00623570	1	0
MOUSE	SLFAEFAVQAEK	2	IPI00222072, IPI00817011	1	0
MOUSE	SNQNLLWSGNQR	1	IPI00677191	1	1
MOUSE	SSPLYEYIQEQR	1	IPI00457939	1	0
MOUSE	SSQSLLNSGNQK	1	IPI00352901	1	0
MOUSE	SSQSLLNSSNQK	1	IPI00621024	1	0
MOUSE	SSQSLLYSSNQK	2	IPI00761741, IPI00915045	1	0
MOUSE	SSQSVLYSSNQK	1	IPI00831140	1	0
MOUSE	SYLSWYQQKPWK	1	IPI00666030	1	0
MOUSE	SYQQALEGAAAK	1	IPI00124412	1	0
MOUSE	TLHTDILFGLIK	2	IPI00311140, IPI00808505	1	0
MOUSE	VASAVELILLTK	1	IPI00849956	1	0
MOUSE	VFLVIADSLQQK	3	IPI00222072, IPI00817011, IPI00856932	1	0
MOUSE	VGWELLLTTIAR	1	IPI00387557	1	0
MOUSE	VIGMSVYYPQVR	2	IPI00222072, IPI00817011	1	0
MOUSE	VPIGPNPVLSDR	7	IPI00406960, IPI00986736, IPI00987007, IPI00989185, IPI00989373, IPI00989614, IPI00990987	0	1
MOUSE	YAAEHGTDSIPK	1	IPI00461872	0	1
MOUSE	YFFLQSVDSDGR	1	IPI00344686	1	0
MOUSE	YLVQDGAQVEAK	6	IPI00173248, IPI00173249, IPI00308750, IPI00308751, IPI00380385, IPI00475362	1	0
MOUSE	LLIPVLGAWVR	1	IPI00621365	0	0	27
MOUSE	GGDYAPAGGSK	7	IPI00752356, IPI00754801, IPI00971275, IPI00987221, IPI00987509, IPI00988868, IPI00990746	0	0	25
MOUSE	LPHILLGAPLR	1	IPI00108279	0	0	15
MOUSE	HPGGSGNSGGR	2	IPI00606522, IPI00761349	0	0	13
MOUSE	QPLPGVGTATR	1	IPI00474625	0	0	13
MOUSE	EASPAPGACGR	1	IPI00651924	0	0	9
MOUSE	AEGEPAIPIGR	1	IPI00651891	0	0	8
MOUSE	GIIDSTVSEQR	1	IPI00556827	1	1	8
MOUSE	GIVTLSGSVLK	1	IPI00653189	0	0	8
MOUSE	HPGLISPASSR	1	IPI00473213	0	0	8
MOUSE	FFIFQLLSAPR	1	IPI00830224	0	0	7
MOUSE	VAHVPSGGLDK	1	IPI00654367	0	0	7
MOUSE	VSNLASGVPNR	1	IPI00466455	0	0	7
MOUSE	ALLAAGSASSL	1	IPI00620014	0	0	6
MOUSE	FSTVGPVLSIR	1	IPI00356154	0	0	6
MOUSE	GLSPGVGANGR	1	IPI00458530	0	0	6
MOUSE	IQAGSCGPGLL	1	IPI00461582	0	0	6
MOUSE	SSGWSASSLLR	1	IPI00378580	0	0	6
MOUSE	EIIDLVLDTIR	1	IPI00129028	0	0	5
MOUSE	IEGPLGQGGPR	2	IPI00464318, IPI00881721	0	0	5
MOUSE	LNDDFFIAQDF	1	IPI00652275	0	0	5
MOUSE	QPSLLQMQSVG	1	IPI00876237	0	0	5
MOUSE	SFGCGAKPALK	1	IPI00971252	0	0	5
MOUSE	SSLDGESGGIR	1	IPI00225101	0	0	5
MOUSE	TCIDPWLLAHR	1	IPI00461805	0	0	5
MOUSE	TPAGEWVCSGK	1	IPI00227983	0	0	5
MOUSE	WAAPAALSAGR	1	IPI00404792	0	0	5
MOUSE	MTVVQAYINEK	1	IPI00556827	1	0	3
MOUSE	NHLTQFSSHFK	2	IPI00662244, IPI00970477	1	1	3
MOUSE	EDAENLAAAQR	1	IPI00626782	1	0	2
MOUSE	GCSIWCVELIR	1	IPI00380989	1	0	2
MOUSE	LFLQFVTGSPR	1	IPI00623570	1	0	2
MOUSE	VTLILELLQHK	1	IPI00411022	1	0	2
MOUSE	DDSLDLSPQGR	1	IPI00623570	1	0	1
MOUSE	EFAEYVTNHYR	3	IPI00663736, IPI00985999, IPI00990422	1	0	1
MOUSE	EGTQADIEADR	1	IPI00117115	1	0	1
MOUSE	IVNFLLQHSAK	6	IPI00173248, IPI00173249, IPI00308750, IPI00308751, IPI00380385, IPI00475362	1	0	1
MOUSE	NDITPLHVASK	7	IPI00173248, IPI00173249, IPI00224535, IPI00308750, IPI00308751, IPI00380385, IPI00475362	1	0	1
MOUSE	NVLASEPEIPK	1	IPI00881589	1	0	1
MOUSE	AEDSATYYCAR	1	IPI00459423	1	0
MOUSE	AEDTGIYYCTR	2	IPI00457615, IPI00458159	1	0
MOUSE	ANGAEYQTYVR	1	IPI00756791	1	0
MOUSE	APGFLQPPPLR	1	IPI00858255	1	0
MOUSE	ASNLESGVPAR	1	IPI00749806	1	0
MOUSE	ASNLHTGVPSR	1	IPI00808254	1	0
MOUSE	DHEDYDPQTVR	1	IPI00129561	1	0
MOUSE	DIVHSGLAYTM	1	IPI00989745	1	0
MOUSE	DPPAADSTTSR	1	IPI00108206	0	1
MOUSE	DWTFDLLTGQR	1	IPI00420814	0	1
MOUSE	ELIEELHPIIK	1	IPI00817011	1	0
MOUSE	FELVIDHLIPK	1	IPI00411022	1	0
MOUSE	GAGSPTPLPTK	1	IPI00340401	1	0
MOUSE	GITQEQMNEFR	1	IPI00387557	1	0
MOUSE	GPLCLVMVPMF	2	IPI00463722, IPI00848596	1	0
MOUSE	IGFLSYEEALR	1	IPI00131330	1	0
MOUSE	ILELFVVTNTK	1	IPI00469380	1	1
MOUSE	ILLGPEGIPVR	1	IPI00987265	1	0
MOUSE	ILQPDAPLWVR	1	IPI00938479	1	0
MOUSE	INCIPEQHPTK	1	IPI00756791	1	0
MOUSE	IWEVIGDHFNK	1	IPI00626782	1	0
MOUSE	LLESDPESIGR	2	IPI00761714, IPI00990678	1	0
MOUSE	LMSIVSALFPK	3	IPI00222072, IPI00817011, IPI00856932	1	0
MOUSE	LPDYSSIDIMR	1	IPI00623570	1	0
MOUSE	LSCTASGFNIK	8	IPI00515320, IPI00515568, IPI00605486, IPI00605715, IPI00605909, IPI00671237, IPI00759937, IPI00828937	1	0
MOUSE	MLNDILQDLEK	2	IPI00344932, IPI00985989	1	1
MOUSE	MVVVSAYEVIK	1	IPI00280156	0	1
MOUSE	NEDTATYFCAR	4	IPI00608117, IPI00670199, IPI00853870, IPI00968978	1	0
MOUSE	NEDTATYFCVR	1	IPI00354250	1	0
MOUSE	NILYLQMSSLK	1	IPI00675728	1	0
MOUSE	NTLYLEMSSLR	1	IPI00831151	1	0
MOUSE	NTLYLQMSSLR	4	IPI00556886, IPI00828853, IPI00853881, IPI00915095	1	0
MOUSE	QETNMANFSYR	4	IPI00378430, IPI00648543, IPI00649447, IPI00757696	1	0
MOUSE	SEDTATYYCAR	1	IPI00675728	1	0
MOUSE	SGICSLHPLLR	1	IPI00411022	1	0
MOUSE	SLHTASVIGNK	1	IPI00474317	1	0
MOUSE	SSQQASHVAPK	1	IPI00987203	1	0
MOUSE	SSQSLLDSDGK	1	IPI00169625	1	0
MOUSE	SSQSLLHSNGK	2	IPI00556847, IPI00849366	1	0
MOUSE	SSSTAYMELAR	1	IPI00968997	1	0
MOUSE	STLYLQMSNVR	2	IPI00754336, IPI00853704	1	0
MOUSE	SVDIHDSIQPR	1	IPI00626782	1	0
MOUSE	SVLLTTQSQTR	1	IPI00756791	1	0
MOUSE	TCPFFFPFDTR	1	IPI00623570	1	0
MOUSE	TEDTAMYYCVR	2	IPI00380971, IPI00678877	1	0
MOUSE	TSLGNVVLLLK	1	IPI00311140	1	0
MOUSE	TVIAQHHVAPR	1	IPI00310239	1	1
MOUSE	TYSYLTPNLWK	1	IPI00458629	0	1
MOUSE	VCSGSWDSTVK	1	IPI00762234	1	0
MOUSE	VELLVFGYACK	2	IPI00274030, IPI00788459	1	0
MOUSE	VGSYDTMDLFR	2	IPI00114254, IPI00985704	0	1
MOUSE	VTDSSVSVQLR	1	IPI00310239	1	0
MOUSE	WLDNILDSLDK	1	IPI00817011	1	0
MOUSE	WTTQSFSDNEK	1	IPI00756791	1	0
MOUSE	YLAWYQEKPGK	1	IPI00831597	1	0
MOUSE	VVIYDPDYMK	1	IPI00460055	0	0	30
MOUSE	GTFPEPSGLR	1	IPI00652255	0	0	24
MOUSE	VGDPAAPGTR	1	IPI00553676	0	0	18
MOUSE	MDPAAAGPTK	1	IPI00990999	0	0	14
MOUSE	TLPSSGLGVK	1	IPI00828254	0	0	11
MOUSE	SVGSEEPSEK	1	IPI00986366	0	0	10
MOUSE	ELVSLGGQVA	1	IPI00808066	0	0	9
MOUSE	IDSHPVPGAK	1	IPI00855078	0	0	9
MOUSE	LNAQNIIHVR	1	IPI00775936	0	0	9
MOUSE	SDDDFDPGAK	1	IPI00954656	0	0	9
MOUSE	CQDGSGMVFK	1	IPI00380247	0	0	8
MOUSE	EFVSAVAQVK	1	IPI00817011	0	0	8
MOUSE	VKPVGLDPLR	1	IPI00653678	0	0	8
MOUSE	LISVPGGSPK	1	IPI00118096	0	0	7
MOUSE	ATVNLLGDEK	1	IPI00315463	1	0	6
MOUSE	EEVAPEAQLR	1	IPI00354031	0	0	6
MOUSE	MDVLAKPSAA	1	IPI00881014	0	0	6
MOUSE	MLSPAPASPR	1	IPI00654233	0	0	6
MOUSE	TPDESAHPVK	1	IPI00775963	0	0	6
MOUSE	ASSLALPGNR	1	IPI00652280	0	0	5
MOUSE	AVPSAVPAGR	1	IPI00459122	0	0	5
MOUSE	ELLANNLLLK	1	IPI00134048	0	0	5
MOUSE	GLNSSMDMAR	3	IPI00663736, IPI00985999, IPI00990422	0	0	5
MOUSE	GLPAPGPGHK	1	IPI00849997	0	0	5
MOUSE	LPPLTSQPLR	1	IPI00473997	0	0	5
MOUSE	MAARPGDPTR	1	IPI00271992	0	0	5
MOUSE	SVHAVQIPAR	1	IPI00669854	0	0	5
MOUSE	XESDIIDMCK	1	IPI00853661	0	0	5
MOUSE	YEVNNPAIGK	1	IPI00849545	0	0	5
MOUSE	FSGSSSGADR	1	IPI00671015	1	0	2
MOUSE	VIQNLANFSK	3	IPI00663736, IPI00985999, IPI00990422	1	1	2
MOUSE	ALLASLIVHR	1	IPI00111235	1	1	1
MOUSE	ALLITGIPER	1	IPI00121347	1	0	1
MOUSE	DNQLSEVASK	2	IPI00223527, IPI00896707	1	0	1
MOUSE	EAQISEGAMR	1	IPI00117115	1	0	1
MOUSE	FSEIKPGCLK	1	IPI00226550	1	0	1
MOUSE	ICVEHHAFFR	1	IPI00356904	1	0	1
MOUSE	LLSQEEQTSK	3	IPI00663736, IPI00985999, IPI00990422	1	0	1
MOUSE	SVYHLEDIVR	1	IPI00623570	1	0	1
MOUSE	VVNSHCVFPR	3	IPI00663736, IPI00985999, IPI00990422	1	0	1
MOUSE	YGLQLPAFSK	1	IPI00124412	1	0	1
MOUSE	YVSDRPQAFK	1	IPI00626782	1	0	1
MOUSE	ADAEVITFPK	1	IPI00881326	1	0
MOUSE	AEGLGEAEVR	1	IPI00938479	1	0
MOUSE	AHVAFPDFFR	1	IPI00756791	1	0
MOUSE	APTNLPDPAR	1	IPI00828912	1	0
MOUSE	AYAGLGHAAR	1	IPI00944724	1	0
MOUSE	CESNTVTQSR	3	IPI00222072, IPI00817011, IPI00856932	1	0
MOUSE	DTSNNQVFLK	6	IPI00461431, IPI00662227, IPI00751631, IPI00753525, IPI00830995, IPI00987043	1	0
MOUSE	DYQLSEEEAR	1	IPI00274030	1	0
MOUSE	EVASLLFDPK	1	IPI00411022	1	0
MOUSE	FDHYLNPYYK	1	IPI00274030	1	0
MOUSE	GDTFYVVSFR	1	IPI00278602	1	0
MOUSE	GIVVLAQSYK	1	IPI00461496	1	1
MOUSE	GLEWLGVIWR	2	IPI00660121, IPI00828630	1	0
MOUSE	GYQADMDWEK	1	IPI00469380	1	1
MOUSE	HHHLCEIGTK	1	IPI00849956	1	0
MOUSE	IASNQSVDVK	3	IPI00108206, IPI00224370, IPI00463000	0	1
MOUSE	IFQPTPPGAR	2	IPI00311140, IPI00808505	1	0
MOUSE	ITAWQAPIVK	1	IPI00461694	1	0
MOUSE	LEVASLLLQK	6	IPI00173248, IPI00173249, IPI00308750, IPI00308751, IPI00380385, IPI00475362	1	0
MOUSE	LGNEVGYSIR	2	IPI00311140, IPI00808505	1	0
MOUSE	LILPGLMSSR	1	IPI00989587	1	1
MOUSE	LLCSIGDYDR	2	IPI00114254, IPI00985704	0	1
MOUSE	LLNDISTALR	3	IPI00663736, IPI00985999, IPI00990422	1	1
MOUSE	LMLDSGSEPK	1	IPI00458295	1	0
MOUSE	LQQDEEQLQR	1	IPI00457939	1	0
MOUSE	MLVQLINQWK	2	IPI00222072, IPI00817011	1	0
MOUSE	NSSPPPSPNK	1	IPI00556827	1	0
MOUSE	PMTLGYWDIR	1	IPI00458306	1	1
MOUSE	QAYPIWLQLR	1	IPI00461872	0	1
MOUSE	QGAQFEIMLK	1	IPI00274030	1	0
MOUSE	QILEEEQFQR	1	IPI00457939	1	0
MOUSE	QPVELTPTDK	2	IPI00458184, IPI00757755	1	0
MOUSE	SELQHLASSR	1	IPI00468458	1	0
MOUSE	SIGVSNFNSR	1	IPI00461496	0	1
MOUSE	SPTSTPSPGR	1	IPI00756791	1	0
MOUSE	SSFLASLNPK	1	IPI00623570	1	0
MOUSE	SSSTAHMELR	1	IPI00662176	1	0
MOUSE	SSSTAYMELR	10	IPI00474225, IPI00556870, IPI00664821, IPI00673447, IPI00753483, IPI00757456, IPI00830530, IPI00853822, IPI00923087, IPI00990613	1	0
MOUSE	SSSTAYMQLK	3	IPI00120462, IPI00463390, IPI00663602	1	0
MOUSE	TNDPVESSLR	9	IPI00118149, IPI00173233, IPI00173248, IPI00173249, IPI00173250, IPI00308750, IPI00308751, IPI00380385, IPI00475362	1	0
MOUSE	TVSNVVGYLR	2	IPI00344932, IPI00985989	1	0
MOUSE	VALVDFLDGK	1	IPI00114254	1	0
MOUSE	VDTQDQGMYR	1	IPI00626782	1	0
MOUSE	VLAVNQENER	1	IPI00387557	1	0
MOUSE	VLEEDSVTLR	1	IPI00162870	1	0
MOUSE	VSAWEEVQQR	1	IPI00626782	1	0
MOUSE	WLQAMFFYLK	2	IPI00662244, IPI00970477	1	1
MOUSE	YEGEWANDQR	1	IPI00653397	0	1
MOUSE	YSPEGVLYTR	1	IPI00469380	0	1
MOUSE	YVQELHGAQR	1	IPI00411022	1	0
MOUSE	VHVPTDPPR	1	IPI00762234	0	0	24
MOUSE	MAGSYPSPK	1	IPI00475126	0	0	23
MOUSE	ISSGDPEGK	1	IPI00356530	0	0	19
MOUSE	SEQGSGEER	1	IPI00404315	0	0	15
MOUSE	ELVSLPPSR	1	IPI00133894	0	0	14
MOUSE	AGAPISPAR	1	IPI00226242	0	0	11
MOUSE	TTFPGAELR	1	IPI00125970	0	0	11
MOUSE	AFASSGAFR	1	IPI00221886	0	0	10
MOUSE	HSPSLSPPR	2	IPI00651966, IPI00991109	0	0	10
MOUSE	ASPSYSSSR	1	IPI00896740	0	0	9
MOUSE	DRPVPVAGN	1	IPI00137822	0	0	9
MOUSE	GVVPRPGPR	1	IPI00227375	0	0	9
MOUSE	KPGVVPQTR	1	IPI00556841	0	0	9
MOUSE	IRPDGTQER	1	IPI00881874	0	0	7
MOUSE	LVNLPTSSL	1	IPI00469330	0	0	7
MOUSE	QSGEALAPR	1	IPI00136723	0	0	7
MOUSE	CDSAGPSDK	1	IPI00653142	0	0	6
MOUSE	CTGAEVPPK	1	IPI00874695	0	0	6
MOUSE	DVPGAEVVR	1	IPI00266883	0	0	6
MOUSE	FSIALDELR	1	IPI00379097	1	0	6
MOUSE	SDPPLDHHK	1	IPI00345466	0	0	6
MOUSE	IDPANGNTK	2	IPI00605715, IPI00759937	0	0	5
MOUSE	IVVVSAGVR	1	IPI00280156	0	0	5
MOUSE	LLPPSPDPR	1	IPI00228722	0	0	5
MOUSE	MGQAPALER	1	IPI00273210	0	0	5
MOUSE	WDVGGVALR	1	IPI00875992	0	0	5
MOUSE	XSRPTSPEK	1	IPI00752404	0	0	5
MOUSE	FLLVSAGDR	1	IPI00553537	1	0	2
MOUSE	LMLVEEELR	3	IPI00663736, IPI00985999, IPI00990422	1	1	2
MOUSE	LQTLAVLLR	2	IPI00620743, IPI00988884	1	0	1
MOUSE	MCCELALCK	3	IPI00663736, IPI00985999, IPI00990422	1	0	1
MOUSE	AAAVDFTAR	8	IPI00173248, IPI00173249, IPI00224535, IPI00308750, IPI00308751, IPI00380385, IPI00475362, IPI00653606	1	0
MOUSE	ADGVPIHLK	1	IPI00115949	1	1
MOUSE	ALIYLASNR	1	IPI00751028	1	0
MOUSE	ALIYSASYR	1	IPI00556799	1	0
MOUSE	AVDEFNQQR	1	IPI00469380	1	1
MOUSE	DDLPGVYQK	1	IPI00114254	1	0
MOUSE	DIVMTQSQK	1	IPI00757645	1	0
MOUSE	DLFYHGTFR	1	IPI00468458	1	0
MOUSE	FDDCTQQYK	1	IPI00473371	1	0
MOUSE	FDLIGLEGR	2	IPI00620743, IPI00988884	1	0
MOUSE	FNCGTWMDK	2	IPI00662244, IPI00970477	1	0
MOUSE	HLDQEQQLK	1	IPI00623570	1	0
MOUSE	IIWEDIFPR	1	IPI00662244	1	1
MOUSE	LLIYGASTR	1	IPI00761808	1	0
MOUSE	LLIYSASNR	1	IPI00757645	1	0
MOUSE	LLIYWASTR	6	IPI00661238, IPI00674805, IPI00761741, IPI00785509, IPI00831140, IPI00915045	1	1
MOUSE	LLIYYASNR	1	IPI00553537	1	0
MOUSE	LMGFFDFFK	1	IPI00344686	1	0
MOUSE	MMGPETAAK	2	IPI00662244, IPI00970477	0	1
MOUSE	NIFPYHEVR	2	IPI00662244, IPI00970477	1	1
MOUSE	NTLYLQMSR	2	IPI00754901, IPI00828887	1	0
MOUSE	NVLSDVVSR	1	IPI00469380	1	1
MOUSE	QALVDHYSK	1	IPI00133045	1	0
MOUSE	QVAQQEAEK	1	IPI00876224	1	0
MOUSE	SGSIAEVGK	2	IPI00662244, IPI00970477	0	1
MOUSE	SGSPTVPIK	1	IPI00857865	1	0
MOUSE	SSSVPPYLR	1	IPI00278602	1	0
MOUSE	TDLIELLAR	2	IPI00222072, IPI00817011	1	0
MOUSE	TPAKPAPVK	2	IPI00223527, IPI00896707	0	1
MOUSE	VAAMSVAAR	2	IPI00311140, IPI00808505	1	0
MOUSE	VEVQQPMIR	1	IPI00272559	1	0
MOUSE	VHYTVCIWR	2	IPI00551206, IPI01007835	1	1
MOUSE	VLAQLQAVR	1	IPI00848513	1	0
MOUSE	VSENPFSIK	1	IPI00756791	1	0
MOUSE	WIQVSHVFR	1	IPI00310239	0	1
MOUSE	YEADTFLPR	2	IPI00620743, IPI00988884	1	0
MOUSE	YQATGLHFR	1	IPI00124412	1	0
MOUSE	YSFVTTAER	1	IPI00654242	1	0
MOUSE	VCDPDYMK	1	IPI00347387	0	0	25
MOUSE	MLPLVISK	1	IPI00224919	0	0	22
MOUSE	LPAAPAPG	1	IPI00226813	0	0	17
MOUSE	WPPEGTQR	1	IPI00880675	0	0	16
MOUSE	CFPEPPSR	1	IPI00352800	0	0	13
MOUSE	MVLPCSLR	1	IPI00986778	0	0	8
MOUSE	VLPAEEGR	1	IPI00671083	0	0	8
MOUSE	IIRPIFLK	1	IPI00315463	1	0	7
MOUSE	RPSSLVYR	1	IPI00652310	0	0	7
MOUSE	YKPSLFPK	1	IPI00652670	0	0	7
MOUSE	CLPANPHK	1	IPI00807920	0	0	6
MOUSE	FPTNPPPK	1	IPI00473667	0	0	6
MOUSE	MLEPLLSR	1	IPI00474171	0	0	6
MOUSE	EELLSENR	1	IPI00856350	0	0	5
MOUSE	HPPLCVVR	1	IPI00124412	0	0	5
MOUSE	NCDGDPEV	1	IPI00227330	0	0	5
MOUSE	QDAADCAR	1	IPI00944195	0	0	5
MOUSE	FFDIDSGR	1	IPI00556827	1	0	3
MOUSE	ILMQYQAR	3	IPI00663736, IPI00985999, IPI00990422	1	1	1
MOUSE	ALYLALLK	2	IPI00265654, IPI00987156	1	0
MOUSE	ANLDAIIK	1	IPI00124412	1	0
MOUSE	ASEDIYNR	1	IPI00831490	1	0
MOUSE	AVLFPQQR	2	IPI00620743, IPI00988884	1	0
MOUSE	CLEWLIHR	1	IPI00411022	1	0
MOUSE	DAIGEFIR	3	IPI00663736, IPI00985999, IPI00990422	1	0
MOUSE	DFQTETIR	1	IPI00751399	1	0
MOUSE	DYYMHWVK	3	IPI00605909, IPI00667625, IPI00671237	1	0
MOUSE	IGFMNNGK	1	IPI00469380	1	0
MOUSE	IIQDPEYR	1	IPI00662244	0	1
MOUSE	INAFNWAK	1	IPI00356904	1	0
MOUSE	IVAQYTQR	2	IPI00114254, IPI00985704	0	1
MOUSE	LDSGVPDR	2	IPI00169625, IPI00659847	1	0
MOUSE	LGISSLIR	1	IPI00662244	1	0
MOUSE	LLACIASR	1	IPI00621229	1	0
MOUSE	LPPIDLVR	1	IPI00121240	1	0
MOUSE	MNDTVTLR	1	IPI00131934	1	0
MOUSE	NHNIQFTR	1	IPI00756791	1	0
MOUSE	NSQFDFLR	1	IPI00274030	1	0
MOUSE	NTYMHWVK	1	IPI00759937	1	0
MOUSE	SPAQIALR	1	IPI00461496	1	0
MOUSE	TALQEVLK	4	IPI00405659, IPI00463049, IPI00463052, IPI00553411	1	0
MOUSE	VAIDAGYR	1	IPI00222284	1	0
MOUSE	VLEEEELR	1	IPI00457939	1	0
MOUSE	LGTWLPR	1	IPI00224605	0	0	34
MOUSE	QCPQRPR	1	IPI00134752	0	0	7
MOUSE	HLCGSCR	1	IPI00221582	0	0	6
MOUSE	DSADPDK	1	IPI00881099	0	0	5
MOUSE	LPEGCAR	1	IPI00129977	0	0	5
MOUSE	TICLAFR	1	IPI00556827	0	0	5
MOUSE	AVGVPLK	1	IPI00877344	1	0	2
MOUSE	AIEEYMR	3	IPI00663736, IPI00985999, IPI00990422	1	0
MOUSE	ALGSMGR	1	IPI00653861	1	0
MOUSE	HTGVPDR	3	IPI00674805, IPI00751028, IPI00755565	1	0
MOUSE	HYVHLER	2	IPI00662244, IPI00970477	1	1
MOUSE	LALWEGR	1	IPI00356904	1	0
MOUSE	LTDIGIR	1	IPI00894588	1	0
MOUSE	LWIIEAR	3	IPI00663736, IPI00985999, IPI00990422	0	1
MOUSE	LPAAHP	1	IPI00986356	0	0	26
MOUSE	VHPGEK	1	IPI00875527	0	0	17
MOUSE	CDPVSK	1	IPI00968906	0	0	10
MOUSE	EPTTQR	1	IPI00403640	0	0	10
MOUSE	ESPVHA	1	IPI00895558	0	0	9
MOUSE	QPLAGR	1	IPI00469330	0	0	9
MOUSE	ALPLAY	1	IPI00462384	0	0	8
MOUSE	HVASPR	1	IPI00856498	0	0	8
MOUSE	APVAPK	1	IPI00119034	0	0	7
MOUSE	ETFYSK	1	IPI00116363	0	0	7
MOUSE	CPPDDR	1	IPI00653255	0	0	6
MOUSE	LPVSQK	1	IPI00652817	0	0	6
MOUSE	SPPTPT	1	IPI00849152	0	0	6
MOUSE	MTAEDS	1	IPI00831658	0	0	5
MOUSE	VVNAFR	1	IPI00556827	1	0	1
MOUSE	DLLLTL	1	IPI00404115	1	0
MOUSE	GILTLR	1	IPI00653007	1	0
MOUSE	GPQTLR	4	IPI00407474, IPI00761668, IPI00856191, IPI00856386	1	0
MOUSE	LGLQGK	1	IPI00404949	1	0
MOUSE	LHPNLR	1	IPI00322138	1	0
MOUSE	LLIAAR	1	IPI00623570	1	0
MOUSE	LLNWIK	1	IPI00468458	1	0
MOUSE	SFILTR	1	IPI00756791	1	0
MOUSE	YDPISK	1	IPI00469380	1	0
MOUSE	YNPSLK	1	IPI00340766	1	0
